# Supplementary material for: YTHDF2 facilitates aggresome formation via UPF1 in an m6A-independent manner
Source: Nat Commun. 2023 Oct 6;14:6248. doi: 10.1038/s41467-023-42015-w (PMC10558514; doi:10.1038/s41467-023-42015-w)
Supplement: Supplementary file 13 — Figure 3 (OLD) [file 41467_2023_42015_MOESM13_ESM.zip]

Archive with 378 entries (316 files):
- /
- Figure 1/
- Figure 2/
- Figure 3/
- Figure 4/
- Figure 5/
- Figure 6/
- Figure 7/
- Figure 8/
- Figure 1/Figure1a/
- Figure 1/Figure1b/
- Figure 1/Figure1c/
- Figure 2/Figure2a/
- Figure 2/Figure2b/
- Figure 2/Figure2c/
- Figure 2/Figure2d/
- Figure 2/Figure2e/
- Figure 2/Figure2f/
- Figure 3/Figure3a/
- Figure 3/Figure3b/
- Figure 3/Figure3c/
- Figure 4/Figure4a/
- Figure 4/Figure4b/
- Figure 4/Figure4c/
- Figure 5/Figure5a/
- Figure 5/Figure5b/
- Figure 6/Figure 6a/
- Figure 6/Figure 6b/
- Figure 6/Figure 6c/
- Figure 6/Figure 6d/
- Figure 7/Figure 7a/
- Figure 7/Figure 7b/
- Figure 7/Figure 7c/
- Figure 7/Figure 7d/
- Figure 8/Figure 8a/
- Figure 8/Figure 8b/
- Supplementary Fig. 1/
- Supplementary Fig. 2/
- Supplementary Fig. 7/
- Supplementary Fig. 3/
- Supplementary Fig. 4/
- Supplementary Fig. 5/
- Supplementary Fig. 6/
- Supplementary Movies 1-7/
- Figure 4/Figure4b/WT.jpg
- Supplementary Fig. 6/SYN1/
- Figure 2/Figure2f/CTIF.jpg
- Figure 2/Figure2f/UPF1.jpg
- Figure 3/Figure3a/CTIF.jpg
- Figure 3/Figure3a/UPF1.jpg
- Figure 3/Figure3b/CTIF.jpg
- Figure 3/Figure3b/UPF1.jpg
- Figure 3/Figure3c/UPF1.jpg
- Figure 4/Figure4a/UPF1.jpg
- Figure 2/Figure2f/DCTN1.jpg
- Figure 3/Figure3a/DCTN1.jpg
- Figure 3/Figure3b/DCTN1.jpg
- Figure 3/Figure3b/GAPDH.jpg
- Figure 3/Figure3c/GAPDH.jpg
- Figure 4/Figure4a/GAPDH.jpg
- Figure 2/Figure2e/YTHDF1.jpg
- Figure 2/Figure2e/YTHDF2.jpg
- Figure 2/Figure2e/YTHDF3.jpg
- Figure 2/Figure2f/YTHDF1.jpg
- Figure 2/Figure2f/YTHDF2.jpg
- Figure 2/Figure2f/YTHDF3.jpg
- Figure 2/Figure2f/eEF1A1.jpg
- Figure 3/Figure3a/YTHDF2.jpg
- Figure 3/Figure3a/eEF1A1.jpg
- Figure 3/Figure3b/eEF1A1.jpg
- Figure 3/Figure3c/YTHDF2.jpg
- Figure 8/Figure 8a/DCTN1.jpg
- Figure 8/Figure 8a/GAPDH.jpg
- Figure 8/Figure 8b/DCTN1.jpg
- Figure 8/Figure 8b/GAPDH.jpg
- Supplementary Fig. 6/GPx1-Ter/
- Figure 2/Figure2c/Con_508.jpg
- Figure 2/Figure2e/b-actin.jpg
- Figure 2/Figure2f/b-actin.jpg
- Figure 3/Figure3a/b-actin.jpg
- Figure 8/Figure 8a/Dynein.jpg
- Figure 8/Figure 8a/YTHDF2.jpg
- Figure 8/Figure 8b/Dynein.jpg
- Figure 8/Figure 8b/YTHDF2.jpg
- Supplementary Fig. 7/DCTN1.jpg
- Supplementary Fig. 7/GAPDH.jpg
- Figure 1/Figure1a/Con_puro.jpg
- Supplementary Fig. 7/Dynein.jpg
- Supplementary Fig. 7/YTHDF2.jpg
- Supplementary Fig. 6/SOD1(G93A)/
- Figure 1/Figure1b/Figure1b.xlsx
- Figure 2/Figure2b/Figure2b.xlsx
- Figure 2/Figure2d/Figure2d.xlsx
- Figure 3/Figure3a/figure3a.xlsx
- Figure 3/Figure3b/Figure3b.xlsx
- Figure 3/Figure3c/Figure3c.xlsx
- Figure 4/Figure4a/Figure4a.xlsx
- Figure 4/Figure4c/Figure4c.xlsx
- Figure 5/Figure5b/Figure5b.xlsx
- Figure 1/Figure1a/Con_merged.jpg
- Figure 2/Figure2c/Con_merged.jpg
- Figure 3/Figure3b/Myc-YTHDF2.jpg
- Figure 4/Figure4a/Myc-YTHDF2.jpg
- Figure 8/Figure 8b/FLAG-CTIF.jpg
- Figure 1/Figure1a/Con_MG_puro.jpg
- Figure 6/Figure 6c/Figure 6c.xlsx
- Figure 6/Figure 6d/Figure 6d.xlsx
- Figure 7/Figure 7a/Figure 7a.xlsx
- Figure 7/Figure 7b/Figure 7b.xlsx
- Figure 7/Figure 7c/Figure 7c.xlsx
- Figure 8/Figure 8a/Figure 8a.xlsx
- Figure 8/Figure 8b/Figure 8b.xlsx
- Figure 2/Figure2a/Control_puro.png
- Figure 2/Figure2c/YTHDF1si_508.jpg
- Figure 2/Figure2c/YTHDF2si_508.jpg
- Figure 2/Figure2c/YTHDF3si_508.jpg
- Figure 1/Figure1a/Con_MG_merged.jpg
- Figure 1/Figure1a/FTOsi_MG_puro.jpg
- Figure 2/Figure2a/YTHDF1si_puro.png
- Figure 2/Figure2a/YTHDF2si_puro.png
- Figure 2/Figure2a/YTHDF3si_puro.jpg
- Figure 7/Figure 7d/YTHDF2, Gpx1.png
- Figure 7/Figure 7d/YTHDF2, SOD1.png
- Figure 7/Figure 7d/YTHDF2, SYN1.png
- Figure 1/Figure1a/DCTNsi_MG_puro.jpg
- Figure 1/Figure1a/SMG6si_MG_puro.jpg
- Figure 2/Figure2a/Control_merged.png
- Figure 4/Figure4b/YTHDF2si_R527A.jpg
- Figure 1/Figure1a/FTOsi_MG_merged.jpg
- Figure 2/Figure2a/YTHDF1si_merged.png
- Figure 2/Figure2a/YTHDF2si_merged.png
- Figure 2/Figure2a/YTHDF3si_merged.jpg
- Figure 2/Figure2c/YTHDF1si_merged.jpg
- Figure 2/Figure2c/YTHDF2si_merged.jpg
- Figure 2/Figure2c/YTHDF3si_merged.jpg
- Supplementary Fig. 7/3xFLAG-eEF1A1.jpg
- Figure 1/Figure1a/DCTNsi_MG_merged.jpg
- Figure 1/Figure1a/METTL3si_MG_puro.jpg
- Figure 1/Figure1a/SMG6si_MG_merged.jpg
- Figure 1/Figure1a/YTHDF2si_MG_puro.jpg
- Figure 4/Figure4b/YTHDF2si_Myc-GST.jpg
- Figure 4/Figure4b/YTHDF2si_101-168.jpg
- Figure 4/Figure4b/YTHDF2si_101-200.jpg
- Figure 4/Figure4b/YTHDF2si_169-200.jpg
- Figure 1/Figure1a/METTL14si_MG_puro.jpg
- Figure 3/Figure3c/Polypeptidyl-puro.jpg
- Figure 4/Figure4b/Controlsi_Myc-GST.jpg
- Figure 6/Figure 6a/Super-resolution.jpg
- Figure 1/Figure1a/METTL3si_MG_merged.jpg
- Figure 1/Figure1a/YTHDF2si_MG_merged.jpg
- Figure 5/Figure5a/YTHDF2si_Myc_TUNEL.jpg
- Figure 8/Figure 8a/Polypeptidyl-puro.jpg
- Figure 1/Figure1a/METTL14si_MG_merged.jpg
- Figure 5/Figure5a/Controlsi-Myc_TUNEL.jpg
- Figure 5/Figure5a/YTHDF2si_Myc_Merged.jpg
- Supplementary Fig. 1/Supplementary Fig. 1a/
- Supplementary Fig. 1/Supplementary Fig. 1b/
- Supplementary Fig. 1/Supplementary Fig. 1c/
- Supplementary Fig. 1/Supplementary Fig. 1d/
- Supplementary Fig. 1/Supplementary Fig. 1e/
- Supplementary Fig. 2/Supplementary Fig. 2a/
- Supplementary Fig. 2/Supplementary Fig. 2b/
- Supplementary Fig. 2/Supplementary Fig. 2c/
- Supplementary Fig. 3/Supplementary Fig. 3a/
- Supplementary Fig. 3/Supplementary Fig. 3b/
- Supplementary Fig. 3/Supplementary Fig. 3c/
- Supplementary Fig. 4/Supplementary Fig. 4b/
- Supplementary Fig. 4/Supplementary Fig. 4c/
- Supplementary Fig. 5/Supplementary Fig. 5a/
- Supplementary Fig. 5/Supplementary Fig. 5b/
- Figure 5/Figure5a/Controlsi-Myc_Merged.jpg
- Figure 6/Figure 6a/Measured circularity.jpg
- Figure 4/Figure4b/YTHDF2si_101-200-R527A.jpg
- Supplementary Fig. 7/Supplementary Fig. 7.xlsx
- Figure 1/Figure1c/508_FLAG-YTHDF2_DMSO_508.jpg
- Figure 1/Figure1c/508_FLAG-YTHDF2_MG132_508.jpg
- Figure 5/Figure5a/YTHDF2si_Myc-YTHDF2_TUNEL.jpg
- Figure 6/Figure 6a/Conventional florescence.jpg
- Supplementary Fig. 6/SYN1/Cell_1446_0s_zoom.png
- Supplementary Fig. 6/SYN1/Cell_1446_3s_zoom.png
- Supplementary Fig. 6/SYN1/Cell_1446_4s_zoom.png
- Supplementary Fig. 6/SYN1/Cell_1446_7s_zoom.png
- Figure 5/Figure5a/YTHDF2si_Myc-YTHDF2_Merged.jpg
- Figure 6/Figure 6a/Detected cluster (DBSCAN).jpg
- Supplementary Fig. 6/SYN1/Cell_1446_17s_zoom.png
- Figure 1/Figure1c/508_FLAG-YTHDF2_DMSO_merged.jpg
- Figure 6/Figure 6a/Super-resolution-aggresome.jpg
- Supplementary Fig. 6/SYN1/Cell_1446_composite.png
- Supplementary Movies 1-7/Supplementary Movie 1.avi
- Supplementary Movies 1-7/Supplementary Movie 2.avi
- Supplementary Movies 1-7/Supplementary Movie 3.avi
- Supplementary Movies 1-7/Supplementary Movie 4.avi
- Supplementary Movies 1-7/Supplementary Movie 5.avi
- Supplementary Movies 1-7/Supplementary Movie 6.avi
- Supplementary Movies 1-7/Supplementary Movie 7.avi
- Figure 1/Figure1c/508_FLAG-YTHDF2_MG132_merged.jpg
- Supplementary Fig. 1/Supplementary Fig. 1d/FTO.jpg
- Supplementary Fig. 4/Supplementary Fig. 4b/Myc.png
- Supplementary Fig. 1/Supplementary Fig. 1d/SMG6.jpg
- Supplementary Fig. 2/Supplementary Fig. 2c/IMPb.jpg
- Supplementary Fig. 2/Supplementary Fig. 2c/UPF1.jpg
- Supplementary Fig. 3/Supplementary Fig. 3a/UPF1.jpg
- Supplementary Fig. 3/Supplementary Fig. 3b/CTIF.jpg
- Supplementary Fig. 6/GPx1-Ter/Cell_1476_0s_zoom.png
- Supplementary Fig. 6/GPx1-Ter/Cell_1476_3s_zoom.png
- Supplementary Fig. 6/GPx1-Ter/Cell_1476_6s_zoom.png
- Supplementary Fig. 6/Trajectory-for-processivity.jpg
- Figure 1/Figure1c/508_FLAG-YTHDF2-Cterm_DMSO_508.jpg
- Figure 1/Figure1c/508_FLAG-YTHDF2-Nterm_DMSO_508.jpg
- Supplementary Fig. 1/Supplementary Fig. 1b/FTOsi.jpg
- Supplementary Fig. 1/Supplementary Fig. 1d/DCTN1.jpg
- Supplementary Fig. 3/Supplementary Fig. 3a/DCTN1.jpg
- Supplementary Fig. 3/Supplementary Fig. 3b/DCTN1.jpg
- Supplementary Fig. 6/GPx1-Ter/Cell_1476_15s_zoom.png
- Supplementary Fig. 6/GPx1-Ter/Cell_1476_50s_zoom.png
- Figure 1/Figure1c/508_FLAG-YTHDF2-Cterm_MG132_508.jpg
- Figure 1/Figure1c/508_FLAG-YTHDF2-Nterm_MG132_508.jpg
- Figure 5/Figure5a/YTHDF2si_Myc-YTHDF2-R527A_TUNEL.jpg
- Figure 6/Figure 6b/YTHDF2si_Dendra2-FLAG-GPx1-Ter.png
- Supplementary Fig. 1/Supplementary Fig. 1b/SMG6si.jpg
- Supplementary Fig. 1/Supplementary Fig. 1d/METTL3.jpg
- Supplementary Fig. 1/Supplementary Fig. 1d/YTHDF2.jpg
- Supplementary Fig. 2/Supplementary Fig. 2c/YTHDF2.tif
- Supplementary Fig. 3/Supplementary Fig. 3a/YTHDF2.jpg
- Supplementary Fig. 3/Supplementary Fig. 3a/eEF1A1.jpg
- Supplementary Fig. 3/Supplementary Fig. 3b/YTHDF2.jpg
- Supplementary Fig. 3/Supplementary Fig. 3b/eEF1A1.jpg
- Supplementary Fig. 4/Supplementary Fig. 4b/YTHDF2.jpg
- Supplementary Fig. 6/SOD1(G93A)/Cell_1402_0s_zoom.png
- Supplementary Fig. 6/SOD1(G93A)/Cell_1402_5s_zoom.png
- Supplementary Fig. 6/SYN1/Cell_1446_1um scale bar.tif
- Figure 1/Figure1c/508_FLAG-YTHDF2_DMSO_FLAG-YTHDF2.jpg
- Figure 5/Figure5a/YTHDF2si_Myc-YTHDF2-R527A_Merged.jpg
- Figure 6/Figure 6b/Controlsi_Dendra2-FLAG-GPx1-Ter.tif
- Figure 6/Figure 6b/YTHDF2si_SOD(G93A)-Dendra2-FLAG.png
- Supplementary Fig. 1/Supplementary Fig. 1b/DCTN1si.jpg
- Supplementary Fig. 1/Supplementary Fig. 1d/METTL14.jpg
- Supplementary Fig. 1/Supplementary Fig. 1d/b-actin.jpg
- Supplementary Fig. 2/Supplementary Fig. 2c/Tubulin.jpg
- Supplementary Fig. 3/Supplementary Fig. 3a/b-actin.jpg
- Supplementary Fig. 3/Supplementary Fig. 3b/b-actin.jpg
- Supplementary Fig. 4/Supplementary Fig. 4b/b-actin.jpg
- Supplementary Fig. 6/SOD1(G93A)/Cell_1402_24s_zoom.png
- Supplementary Fig. 6/SOD1(G93A)/Cell_1402_36s_zoom.png
- Supplementary Fig. 6/SOD1(G93A)/Cell_1402_40s_zoom.png
- Figure 1/Figure1c/508_FLAG-YTHDF2-Cterm_DMSO_merged.jpg
- Figure 1/Figure1c/508_FLAG-YTHDF2-Nterm_DMSO_merged.jpg
- Figure 1/Figure1c/508_FLAG-YTHDF2_MG132_FLAG-YTHDF2.jpg
- Figure 5/Figure5a/YTHDF2si_Myc-YTHDF2-101-168_TUNEL.jpg
- Figure 5/Figure5a/YTHDF2si_Myc-YTHDF2-101-200_TUNEL.jpg
- Figure 5/Figure5a/YTHDF2si_Myc-YTHDF2-169-200_TUNEL.jpg
- Figure 6/Figure 6b/Controlsi_SOD(G93A)-Dendra2-FLAG.tif
- Figure 6/Figure 6b/YTHDF2si_Synphilin1-Dendra2-FLAG.png
- Supplementary Fig. 1/Supplementary Fig. 1b/METTL3si.jpg
- Supplementary Fig. 1/Supplementary Fig. 1b/YTHDF2si.jpg
- Figure 1/Figure1c/508_FLAG-YTHDF2-Cterm_MG132_merged.jpg
- Figure 1/Figure1c/508_FLAG-YTHDF2-Nterm_MG132_merged.jpg
- Figure 5/Figure5a/YTHDF2si_Myc-YTHDF2-101-168_Merged.jpg
- Figure 5/Figure5a/YTHDF2si_Myc-YTHDF2-101-200_Merged.jpg
- Figure 5/Figure5a/YTHDF2si_Myc-YTHDF2-169-200_Merged.jpg
- Figure 6/Figure 6b/Controlsi_Synphilin1-Dendra2-FLAG.png
- Supplementary Fig. 1/Supplementary Fig. 1b/Controlsi.jpg
- Supplementary Fig. 1/Supplementary Fig. 1b/METTL14si.jpg
- Supplementary Fig. 3/Supplementary Fig. 3a/FLAG-CTIF.jpg
- Supplementary Fig. 3/Supplementary Fig. 3b/FLAG-UPF1.jpg
- Figure 1/Figure1c/508_FLAG-YTHDF2-Cterm_DMSO_YTHDF2 C.jpg
- Figure 1/Figure1c/508_FLAG-YTHDF2-Nterm_DMSO_YTHDF2 N.jpg
- Figure 1/Figure1c/508_FLAG-YTHDF2-Cterm_MG132_YTHDF2 C.jpg
- Figure 1/Figure1c/508_FLAG-YTHDF2-Nterm_MG132_YTHDF2 N.jpg
- Supplementary Fig. 6/SOD1(G93A)/Cell_1402_1um scale bar.png
- Figure 5/Figure5a/YTHDF2si_Myc-YTHDF2-101-200_R527A_TUNEL.jpg
- Supplementary Fig. 1/Supplementary Fig. 1b/Controlsi_DMSO.jpg
- Supplementary Fig. 2/Supplementary Fig. 2a/Myc_ARS(+)_Myc.tif
- Supplementary Fig. 2/Supplementary Fig. 2a/Myc_ARS(-)_Myc.tif
- Figure 5/Figure5a/YTHDF2si_Myc-YTHDF2-101-200_R527A_Merged.jpg
- Supplementary Fig. 1/Supplementary Fig. 1a/FTO siRNA GREEN.tif
- Supplementary Fig. 3/Supplementary Fig. 3b/Phosphorylation.jpg
- Supplementary Fig. 1/Supplementary Fig. 1a/FTO siRNA Merged.tif
- Supplementary Fig. 1/Supplementary Fig. 1a/SMG6 siRNA Green.tif
- Supplementary Fig. 2/Supplementary Fig. 2a/Myc_ARS(+)_G3BP1.tif
- Supplementary Fig. 2/Supplementary Fig. 2a/Myc_ARS(-)_G3BP1.tif
- Supplementary Fig. 1/Supplementary Fig. 1a/DCTN1 siRNA Green.tif
- Supplementary Fig. 1/Supplementary Fig. 1a/METTL3siRNA Green.tif
- Supplementary Fig. 1/Supplementary Fig. 1a/SMG6 siRNA Merged.tif
- Supplementary Fig. 2/Supplementary Fig. 2a/Myc_ARS(+)_Merged.tif
- Supplementary Fig. 2/Supplementary Fig. 2a/Myc_ARS(-)_Merged.tif
- Supplementary Fig. 6/SYN1/Cell_1446_composite-10um scale bar.png
- Supplementary Fig. 1/Supplementary Fig. 1a/DCTN1 siRNA Merged.tif
- Supplementary Fig. 1/Supplementary Fig. 1a/METTL3siRNA Merged.tif
- Supplementary Fig. 1/Supplementary Fig. 1a/YTHDF2 siRNA Green.tif
- Supplementary Fig. 2/Supplementary Fig. 2b/UPF1si_DMSO_Merged.jpg
- Supplementary Fig. 6/GPx1-Ter/Cell_1476_composite_Deconvolved.png
- Supplementary Fig. 1/Supplementary Fig. 1a/Control siRNA Green.tif
- Supplementary Fig. 1/Supplementary Fig. 1a/METTL14 siRNA Green.tif
- Supplementary Fig. 1/Supplementary Fig. 1a/YTHDF2 siRNA Merged.tif
- Supplementary Fig. 1/Supplementary Fig. 1a/Control siRNA Merged.tif
- Supplementary Fig. 1/Supplementary Fig. 1a/METTL14 siRNA Merged.tif
- Supplementary Fig. 2/Supplementary Fig. 2b/YTHDF2si_DMSO_Merged.jpg
- Supplementary Fig. 2/Supplementary Fig. 2b/Controlsi_DMSO_Merged.jpg
- Supplementary Fig. 2/Supplementary Fig. 2b/UPF1si_DMSO_α-tubulin.jpg
[truncated: 78 more entries]
