# Supplementary material for: YTHDF2 facilitates aggresome formation via UPF1 in an m6A-independent manner
Source: Nat Commun. 2023 Oct 6;14:6248. doi: 10.1038/s41467-023-42015-w (PMC10558514; doi:10.1038/s41467-023-42015-w)
Supplement: Supplementary file 13 — Figure 3 (OLD) [file 41467_2023_42015_MOESM13_ESM.zip › Figure 1/Figure1b/Figure1b.xlsx]

## Sheet: Sheet1
			Containing aggresomes(%)							Lacking aggresomes(%)
			1set	2set	3set	average	stdev	ttest		1set	2set	3set	average	stdev
	Control siRNA	DMSO	0	0	0	0	0			100	100	100	100	0
	Control siRNA	MG132	53.3333	52.7473	66.6667	57.5824	7.87265	1		46.6667	47.2527	33.3333	42.4176	7.87265
	DCTN1 siRNA	MG132	12.987	24.3902	17.8082	18.3952	5.72423	0.00222397		87.013	75.6098	82.1918	81.6048	5.72423
	SMG6 siRNA	MG132	49.0385	59.7826	53.5211	54.1141	5.39656	0.563251		50.9615	40.2174	46.4789	45.8859	5.39656
	METTL3 siRNA	MG132	56.3636	56.7164	57.4661	56.8487	0.562993	0.879889		43.6364	43.2836	42.5339	43.1513	0.562993
	METTL14 siRNA	MG132	67.1642	39.8305	53.2164	53.4037	13.6678	0.670154		32.8358	60.1695	46.7836	46.5963	13.6678
	FTO siRNA	MG132	47.561	52.381	56.6667	52.2029	4.55546	0.363549		52.439	47.619	43.3333	47.7971	4.55546
	YTHDF2 siRNA	MG132	11.7647	13.4146	15.1899	13.4564	1.71297	0.0006891		88.2353	86.5854	84.8101	86.5436	1.71297
