# Supplementary material for: YTHDF2 facilitates aggresome formation via UPF1 in an m6A-independent manner
Source: Nat Commun. 2023 Oct 6;14:6248. doi: 10.1038/s41467-023-42015-w (PMC10558514; doi:10.1038/s41467-023-42015-w)
Supplement: Supplementary file 13 — Figure 3 (OLD) [file 41467_2023_42015_MOESM13_ESM.zip › Figure 2/Figure2b/Figure2b.xlsx]

## Sheet: Sheet1
				Containing aggresomes	Lacking aggresomes	Total	Containing aggresomes%	Lacking aggresomes%
		1SET	Control	97	41	138	70.2899	29.7101
			YTHDF1si	106	52	158	67.0886	32.9114
			YTHDF2si	16	103	119	13.4454	86.5546
			YTHDF3si	67	46	113	59.292	40.708
		2SET	Control	63	38	101	62.3762	37.6238
			YTHDF1si	67	33	100	67	33
			YTHDF2si	10	97	107	9.34579	90.6542
			YTHDF3si	57	43	100	57	43
				1set	2set	1set	2set
				Containing aggresomes%		Lacking aggresomes%
			Control	70.2899	62.3762	29.7101	37.6238
			YTHDF1si	67.0886	67	32.9114	33
			YTHDF2si	13.4454	9.34579	86.5546	90.6542
			YTHDF3si	59.292	57	40.708	43
				average		STDEV	ttest
				Containing aggresomes%	Lacking aggresomes%
			Control	66.333	33.667	5.59577	1
			YTHDF1si	67.0443	32.9557	0.062655	0.873916
			YTHDF2si	11.3956	88.6044	2.89884	0.00651534
			YTHDF3si	58.146	41.854	1.62071	0.185226
