# Supplementary material for: YTHDF2 facilitates aggresome formation via UPF1 in an m6A-independent manner
Source: Nat Commun. 2023 Oct 6;14:6248. doi: 10.1038/s41467-023-42015-w (PMC10558514; doi:10.1038/s41467-023-42015-w)
Supplement: Supplementary file 13 — Figure 3 (OLD) [file 41467_2023_42015_MOESM13_ESM.zip › Figure 2/Figure2d/Figure2d.xlsx]

## Sheet: Sheet1
			Containing aggresomes	Lacking aggresomes	Total	Containing aggresomes%	Lacking aggresomes%
	1SET	Control	97	20	117	82.906	17.094
		YTHDF1si	94	16	110	85.4545	14.5455
		YTHDF2si	14	96	110	12.7273	87.2727
		YTHDF3si	93	24	117	79.4872	20.5128
	2SET	Control	93	11	104	89.4231	10.5769
		YTHDF1si	83	17	100	83	17
		YTHDF2si	15	87	102	14.7059	85.2941
		YTHDF3si	90	17	107	84.1121	15.8879
			Containing aggresomes%		Lacking aggresomes%		average		STDEV	ttest
			1set	2set	1set	2set	Containing aggresomes%	Lacking aggresomes%
		Control	82.906	89.4231	17.094	10.5769	86.1645	13.8355	4.60828	1
		YTHDF1si	85.4545	83	14.5455	17	84.2273	15.7727	1.73563	0.633903
		YTHDF2si	12.7273	14.7059	87.2727	85.2941	13.7166	86.2834	1.39909	0.00220217
		YTHDF3si	79.4872	84.1121	20.5128	15.8879	81.7997	18.2003	3.27035	0.388698
