# Supplementary material for: YTHDF2 facilitates aggresome formation via UPF1 in an m6A-independent manner
Source: Nat Commun. 2023 Oct 6;14:6248. doi: 10.1038/s41467-023-42015-w (PMC10558514; doi:10.1038/s41467-023-42015-w)
Supplement: Supplementary file 13 — Figure 3 (OLD) [file 41467_2023_42015_MOESM13_ESM.zip › Figure 3/Figure3a/figure3a.xlsx]

## Sheet: Sheet1
				YTHDF2		UPF1		DCTN1		CTIF		eEF1A1			UPF1/IP	DCTN1/IP	CTIF/IP	eEF1A1/IP
After	DMSO	Controlsi	rIgG	6162.4		13598.4		1697.48		19771.9		429.971
		Controlsi	ɑ-YTHDF2	11413.7	1	15079.4	1	15292.1	1	13152.7	1	5658.1	1		1	1	1	1
		UPF1si	ɑ-YTHDF2	12274.6	1.07543	5941.44	0.394011	3272.26	0.213984	4669.86	0.355051	573.92	0.101433		0.366376	0.198975	0.330148	0.0943189
	MG132	Controlsi	rIgG	5419.05		24020.5		3937.13		8690.35		1528.28
		Controlsi	ɑ-YTHDF2	23927.5	2.09639	34691.1	2.30057	30307	1.98188	27692.1	2.10544	13628.5	2.40867		1.0974	0.94538	1.00432	1.14896
		UPF1si	ɑ-YTHDF2	26909.4	2.35764	14416.2	0.956021	10979.5	0.71799	8372.02	0.636527	2567.13	0.453709		0.4055	0.304538	0.269985	0.192442
				YTHDF2		UPF1		DCTN1		CTIF		eEF1A1			UPF1/IP	DCTN1/IP	CTIF/IP	eEF1A1/IP
After	DMSO	Controlsi	rIgG	2523.67		10643.3		3932.93		4778.35		1845.15
		Controlsi	ɑ-YTHDF2	5961.95	1	10435.2	1	12696.3	1	5348.15	1	4506.89	1		1	1	1	1
		UPF1si	ɑ-YTHDF2	7030.42	1.17921	3896.64	0.373413	3380.03	0.266221	1780.55	0.332928	1805.15	0.400532		0.316663	0.225761	0.28233	0.33966
	MG132	Controlsi	rIgG	1651.86		9959.15		5916.93		3405.38		1556.79
		Controlsi	ɑ-YTHDF2	12061.7	2.02312	24533.8	2.35106	27120.3	2.13607	11757.6	2.19844	9399.83	2.08566		1.1621	1.05583	1.08666	1.03091
		UPF1si	ɑ-YTHDF2	13360.5	2.24096	6972.45	0.668166	3540.96	0.278896	3935.47	0.735855	2809.05	0.62328		0.29816	0.124454	0.328366	0.27813
				YTHDF2		UPF1		DCTN1		CTIF		eEF1A1			UPF1/IP	DCTN1/IP	CTIF/IP	eEF1A1/IP
After	DMSO	Controlsi	rIgG	7864.83		10103.6		3887.67		6143.86		413.071
		Controlsi	ɑ-YTHDF2	11364.9	1	13678.2	1	12928.9	1	7962.57	1	10710.6	1		1	1	1	1
		UPF1si	ɑ-YTHDF2	10416.3	0.916529	4653.25	0.340194	4233.84	0.327472	1705.96	0.214248	678.506	0.0633488		0.371176	0.357296	0.23376	0.0691181
	MG132	Controlsi	rIgG	6839.18		7833.79		7551.28		8337.62		1625.11
		Controlsi	ɑ-YTHDF2	22032.4	1.93863	24647	1.80192	25615.6	1.98127	14462.3	1.81629	18888.3	1.7635		0.92948	1.022	0.936892	0.909665
		UPF1si	ɑ-YTHDF2	20307.3	1.78684	8555.45	0.62548	4925.33	0.380956	3125.05	0.392468	2570.43	0.239988		0.350049	0.213201	0.219644	0.134309
				UPF1/IP											CTIF/IP
				1set	2set	3set	average	stdev	ttest						1set	2set	3set	average	stdev	ttest
After	DMSO	Controlsi	rIgG								After	DMSO	Controlsi	rIgG
		Controlsi	ɑ-YTHDF2	1	1	1	1	0					Controlsi	ɑ-YTHDF2	1	1	1	1	0
		UPF1si	ɑ-YTHDF2	0.366376	0.316663	0.371176	0.351405	0.0301834	3.11172e-06				UPF1si	ɑ-YTHDF2	0.330148	0.28233	0.23376	0.282079	0.0481945	1.34047e-05
	MG132	Controlsi	rIgG									MG132	Controlsi	rIgG
		Controlsi	ɑ-YTHDF2	1.0974	1.1621	0.92948	1.06299	0.120064	0.414897				Controlsi	ɑ-YTHDF2	1.00432	1.08666	0.936892	1.00929	0.0750067	0.840635
		UPF1si	ɑ-YTHDF2	0.4055	0.29816	0.350049	0.351236	0.0536798	0.000721561				UPF1si	ɑ-YTHDF2	0.269985	0.328366	0.219644	0.272665	0.0544103	0.000161226
				DCTN1/IP											eEF1A1/IP
				1set	2set	3set	average	stdev	ttest						1set	2set	3set	average	stdev	ttest
After	DMSO	Controlsi	rIgG								After	DMSO	Controlsi	rIgG
		Controlsi	ɑ-YTHDF2	1	1	1	1	0					Controlsi	ɑ-YTHDF2	1	1	1	1	0
		UPF1si	ɑ-YTHDF2	0.198975	0.225761	0.357296	0.260677	0.0847389	0.000111772				UPF1si	ɑ-YTHDF2	0.0943189	0.33966	0.0691181	0.167699	0.149455	0.000646146
	MG132	Controlsi	rIgG									MG132	Controlsi	rIgG
		Controlsi	ɑ-YTHDF2	0.94538	1.05583	1.022	1.00774	0.056589	0.824467				Controlsi	ɑ-YTHDF2	1.14896	1.03091	0.909665	1.02985	0.119653	0.687972
		UPF1si	ɑ-YTHDF2	0.304538	0.124454	0.213201	0.214064	0.0900453	0.000206621				UPF1si	ɑ-YTHDF2	0.192442	0.27813	0.134309	0.201627	0.0723493	0.000508929
