# Supplementary material for: YTHDF2 facilitates aggresome formation via UPF1 in an m6A-independent manner
Source: Nat Commun. 2023 Oct 6;14:6248. doi: 10.1038/s41467-023-42015-w (PMC10558514; doi:10.1038/s41467-023-42015-w)
Supplement: Supplementary file 13 — Figure 3 (OLD) [file 41467_2023_42015_MOESM13_ESM.zip › Figure 3/Figure3b/Figure3b.xlsx]

## Sheet: Sheet1
		1set	YTHDF2			UPF1	UPF1/IP			DCTN1	DCTN1/IP			CTIF	CTIF/IP			eEF1A1	eEF1A1/IP				UPF1/IP	DCTN1/IP	CTIF/IP	eEF1A1/IP
Before	-	Myc				14045				16303				9488.38				17985.3
		Myc-YTHDF2	14311	1		13783.1	0.963113			17887.8	1.24993			12082.4	0.844271			17064.8	1.19242
		Myc-YTHDF2 △101-168	7056.96	0.493114		12627	1.7893			18039.3	2.55625			11731.8	1.66245			17049.4	2.41597
		Myc-YTHDF2 △101-200	9138.08	0.638535		12965.2	1.4188			16461.5	1.80141			10243.8	1.121			19289.3	2.11087
	+	Myc-YTHDF2	20338.6	1.42119		8893.72	0.437282			13900.1	0.683434			8395.98	0.41281			15523.9	0.763271
		Myc-YTHDF2 △101-168	13630.2	0.952427		12733.1	0.934181			16152.7	1.18507			10087.9	0.74011			13041.2	0.956783
		Myc-YTHDF2 △101-200	19230.2	1.34374		9914.03	0.515544			13346.3	0.69403			9194.52	0.478128			12640.1	0.657303
After	-	Myc				952.577				1494.8				1029.06				3779.33
		Myc-YTHDF2	14604.5	1	1	7004.57	0.479617	0.497986	1	4511.47	0.308909	0.24714	1	4246.76	0.290784	0.34442	1	10558	0.722926	0.606266	1		1	1	1	1
		Myc-YTHDF2 △101-168	8600.25	0.588876	1.1942	2081.67	0.242047	0.135275	0.271644	1250.23	0.145372	0.0568692	0.230109	782.062	0.0909347	0.0546993	0.158816	3558.13	0.413724	0.171246	0.28246		0.504668	0.470597	0.312723	0.572291
		Myc-YTHDF2 △101-200	10556.3	0.722807	1.13198	2292.5	0.21717	0.153065	0.307369	684.163	0.0648111	0.0359779	0.145577	899.569	0.0852167	0.0760181	0.220713	3213.79	0.304444	0.144227	0.237894		0.452798	0.209807	0.293058	0.421128
	+	Myc-YTHDF2	26644.4	1.8244	1.28371	11603.8	0.435506	0.995938	1.99993	8359.15	0.31373	0.459049	1.85744	5340.86	0.200449	0.485573	1.40983	17957.9	0.673983	0.883019	1.45649		0.90803	1.01561	0.689341	0.932299
		Myc-YTHDF2 △101-168	18674.4	1.27867	1.34254	2170.4	0.116223	0.124412	0.24983	1462.65	0.0783238	0.0660922	0.267428	2646.39	0.141712	0.191475	0.555933	3547.84	0.189984	0.198566	0.327522		0.242325	0.25355	0.487345	0.262799
		Myc-YTHDF2 △101-200	18823.7	1.28889	0.959187	2067.74	0.109848	0.213072	0.427867	903.577	0.0480022	0.0691644	0.279859	1980.47	0.105212	0.220049	0.638896	3099.67	0.164669	0.250522	0.413221		0.229033	0.155393	0.36182	0.227781
		2set	YTHDF2			UPF1	UPF1/IP			DCTN1	DCTN1/IP			CTIF	CTIF/IP			eEF1A1	eEF1A1/IP				UPF1/IP	DCTN1/IP	CTIF/IP	eEF1A1/IP
Before	-	Myc				20794.2				13021.6				14553.4				13886.7
		Myc-YTHDF2	3326.06	1		24945.2	7.49992			16084.1	4.83577			18049.4	5.42665			18632.4	5.60193
		Myc-YTHDF2 △101-168	2684.3	0.807052		24295.5	9.05095			22561.5	8.40497			19421.3	7.23511			24498.5	9.12657
		Myc-YTHDF2 △101-200	4296.05	1.29163		21501.3	5.0049			15864.5	3.69281			21438.1	4.99018			21370.1	4.97435
	+	Myc-YTHDF2	3666.65	1.1024		14215.7	3.87704			10005.3	2.72874			9818.82	2.67787			15123.7	4.12466
		Myc-YTHDF2 △101-168	2652.28	0.797422		22144.6	8.34929			12859.7	4.84857			23685.5	8.93027			17717.8	6.68022
		Myc-YTHDF2 △101-200	2715.6	0.81646		20607.2	7.58844			10518.6	3.87341			25356.9	9.33751			18639.2	6.86376
After	-	Myc				337.142				103.536				3264.04				115.071
		Myc-YTHDF2	5072.52	1	1	8034.45	1.58392	0.211191	1	9242.86	1.82214	0.376805	1	9403.86	1.85388	0.341626	1	6650.93	1.31117	0.234057	1		1	1	1	1
		Myc-YTHDF2 △101-168	5230.65	1.03117	1.2777	1513.36	0.289325	0.0319662	0.151362	1057.46	0.202165	0.0240531	0.0638343	3947.67	0.754719	0.104313	0.305344	2089.96	0.399561	0.04378	0.187049		0.182664	0.110949	0.407101	0.304736
		Myc-YTHDF2 △101-200	5973.1	1.17754	0.911669	1887.87	0.316062	0.0631505	0.29902	1504.75	0.251921	0.0682193	0.181047	2313.06	0.387246	0.0776017	0.227154	2098.58	0.351338	0.0706299	0.301764		0.199544	0.138255	0.208884	0.267957
	+	Myc-YTHDF2	6732.72	1.32729	1.204	12411.3	1.84342	0.475472	2.25138	13154.4	1.95381	0.71601	1.90021	12482.3	1.85398	0.692333	2.02658	10218.2	1.51769	0.367956	1.57208		1.16384	1.07226	1.00005	1.15751
		Myc-YTHDF2 △101-168	6029.55	1.18867	1.49064	3497.36	0.580036	0.0694713	0.32895	1860.58	0.308577	0.0636428	0.168901	3615.92	0.5997	0.0671536	0.196571	1792.36	0.297262	0.0444988	0.19012		0.366204	0.169348	0.323483	0.226715
		Myc-YTHDF2 △101-200	5410.38	1.06661	1.30638	4375.45	0.808714	0.106572	0.504623	1401.7	0.259076	0.0668858	0.177508	4071.96	0.752621	0.0806019	0.235936	1269.34	0.234611	0.0341812	0.146038		0.510579	0.142182	0.40597	0.178933
		3set	YTHDF2			UPF1	UPF1/IP			DCTN1	DCTN1/IP			CTIF	CTIF/IP			eEF1A1	eEF1A1/IP				UPF1/IP	DCTN1/IP	CTIF/IP	eEF1A1/IP
Before	-	Myc				19474.2				11242.4				11214.7				17301.9
		Myc-YTHDF2	8339.2	1		20581.2	2.468			14535.9	1.74308			14498.4	1.73858			13803.9	1.6553
		Myc-YTHDF2 △101-168	6559.55	0.786592		24359.5	3.71359			23477.5	3.57913			17064.4	2.60146			19698.5	3.00303
		Myc-YTHDF2 △101-200	10034.8	1.20333		22341.8	2.22643			22702.9	2.26242			18826.4	1.87612			16401.9	1.6345
	+	Myc-YTHDF2	10936.1	1.31141		13733.7	1.25581			11727.8	1.07239			13126	1.20024			9926.96	0.907721
		Myc-YTHDF2 △101-168	11110.4	1.33231		24617.4	2.21571			19636.6	1.76741			21698.3	1.95298			11214.8	1.0094
		Myc-YTHDF2 △101-200	11500.8	1.37913		22223.9	1.93237			15381.9	1.33746			24568.9	2.13627			10389.8	0.903394
After	-	Myc				3026.41				669.849				2435.69				4621.31
		Myc-YTHDF2	10877.2	1	1	11471.4	1.05463	0.427323	1	6705.3	0.616454	0.353659	1	8270.98	0.760396	0.437366	1	7286.91	0.669925	0.404716	1		1	1	1	1
		Myc-YTHDF2 △101-168	9991.62	0.918583	1.1678	4554.67	0.455849	0.122751	0.287257	1377.99	0.137915	0.038533	0.108955	2474.28	0.247635	0.095191	0.217646	2580.6	0.258276	0.0860053	0.212508		0.432235	0.223723	0.325666	0.38553
		Myc-YTHDF2 △101-200	11820.6	1.08673	0.903107	5224.79	0.442006	0.198527	0.464583	1005.51	0.0850637	0.0375986	0.106313	2222.77	0.188042	0.100229	0.229165	2353.48	0.199099	0.12181	0.300977		0.41911	0.137989	0.247295	0.297196
	+	Myc-YTHDF2	11867.6	1.09105	0.831969	14200.9	1.19661	0.952862	2.22984	8282.31	0.697891	0.650782	1.84014	9574.83	0.806803	0.672203	1.53693	8340.13	0.702764	0.774207	1.91296		1.13462	1.13211	1.06103	1.04902
		Myc-YTHDF2 △101-168	11955.4	1.09912	0.824977	6079.84	0.508545	0.229518	0.537106	1077.75	0.0901476	0.0510056	0.144222	3206.33	0.268191	0.137324	0.31398	2358.84	0.197304	0.195467	0.482973		0.482201	0.146236	0.352699	0.294516
		Myc-YTHDF2 △101-200	12222.8	1.12371	0.814796	4591.38	0.37564	0.194393	0.45491	787.335	0.0644152	0.0481624	0.136183	4180.2	0.342	0.160092	0.366037	2214.11	0.181146	0.200517	0.495452		0.356181	0.104493	0.449766	0.270397
			UPF1			average	stdev	ttest		DCTN1			average	stdev	ttest
	-	Myc-YTHDF2	1	1	1	1	0			1	1	1	1	0
		Myc-YTHDF2 △101-168	0.504668	0.182664	0.432235	0.373189	0.168928	0.0030139		0.470597	0.110949	0.223723	0.268423	0.183944	0.00232772
		Myc-YTHDF2 △101-200	0.452798	0.199544	0.41911	0.357151	0.137527	0.001265		0.209807	0.138255	0.137989	0.162017	0.0413873	3.94537e-06
	+	Myc-YTHDF2	0.90803	1.16384	1.13462	1.06883	0.140022	0.442504		1.01561	1.07226	1.13211	1.07332	0.0582571	0.094748
		Myc-YTHDF2 △101-168	0.242325	0.366204	0.482201	0.363577	0.119959	0.00269244		0.25355	0.169348	0.146236	0.189711	0.0564806	4.65309e-05
		Myc-YTHDF2 △101-200	0.229033	0.510579	0.356181	0.365264	0.140993	0.00358294		0.155393	0.142182	0.104493	0.134023	0.0264125	1.41905e-05
			CTIF			average	stdev	ttest		eEF1A1			average	stdev	ttest
			1	1	1	1	0			1	1	1	1	0
			0.312723	0.407101	0.325666	0.348497	0.0511642	2.50136e-05		0.572291	0.304736	0.38553	0.420853	0.137231	0.00186304
			0.293058	0.208884	0.247295	0.249746	0.0421408	6.5894e-06		0.421128	0.267957	0.297196	0.328761	0.0813173	0.000139027
			0.689341	1.00005	1.06103	0.916808	0.199337	0.509771		0.932299	1.15751	1.04902	1.04628	0.112631	0.515992
			0.487345	0.323483	0.352699	0.387843	0.0874014	0.0135931		0.262799	0.226715	0.294516	0.261344	0.033924	0.00032009
			0.36182	0.40597	0.449766	0.405852	0.043973	0.0122965		0.227781	0.178933	0.270397	0.225704	0.0457677	0.000306144

## Sheet: Sheet2
					1	14045
					2	13783.1
					3	12627
					4	12965.2
					5	10202.9
					6	12733.1
					7	9914.03
					8	952.577
					9	7004.57
					10	2081.67
					11	2292.79
					12	11603.8
					13	2170.4
					14	2067.74
