# Supplementary material for: YTHDF2 facilitates aggresome formation via UPF1 in an m6A-independent manner
Source: Nat Commun. 2023 Oct 6;14:6248. doi: 10.1038/s41467-023-42015-w (PMC10558514; doi:10.1038/s41467-023-42015-w)
Supplement: Supplementary file 13 — Figure 3 (OLD) [file 41467_2023_42015_MOESM13_ESM.zip › Figure 3/Figure3c/Figure3c.xlsx]

## Sheet: Sheet1
					YTHDF2		UPF1	UPF1/IP		Puro	Puro/IP
	1set	After IP	RNase-	control siRNA	16824.4	1	27684	1.64546	1	42029.3	2.49811	1
				UPF1 siRNA	16038.5	0.953286	8653.47	0.539543	0.327897	11288.8	0.703855	0.281755
			RNase+	control siRNA	16974.8	1.00894	27625.1	1.62742	0.989034	42991.7	2.53268	1.01384
				UPF1 siRNA	16377	0.973407	8556.88	0.522493	0.317535	11859.9	0.724179	0.28989
	2set	After IP	RNase-	control siRNA	7238.52	1	36514.3	5.04444	1	54568.8	7.53866	1
				UPF1 siRNA	7223.79	0.997965	6839.47	0.946798	0.187691	17391.2	2.40749	0.319353
			RNase+	control siRNA	7285.01	1.00642	36245.8	4.9754	0.986312	54676.6	7.50535	0.995581
				UPF1 siRNA	7290.26	1.00715	6639.88	0.910789	0.180553	17326.1	2.37661	0.315256
	3set	After IP	RNase-	control siRNA	9160.3	1	30874	3.37041	1	54141.9	5.91049	1
				UPF1 siRNA	9118.81	0.995471	9577	1.05025	0.311608	14291.6	1.56727	0.265167
			RNase+	control siRNA	9137.81	0.997545	30194.8	3.30438	0.980408	54483.3	5.9624	1.00878
				UPF1 siRNA	9108.42	0.994337	9421.66	1.03439	0.306903	14335.3	1.57385	0.26628
	Average				UPF1
					1SET	2SET	3SET	average	STDEV	TTEST
		After IP	RNase-	control siRNA	1	1	1	1	0
				UPF1 siRNA	0.327897	0.187691	0.311608	0.275732	0.0626084	8.17118e-05
			RNase+	control siRNA	0.989034	0.986312	0.980408	0.985252	0.00360042	0.00441388
				UPF1 siRNA	0.317535	0.180553	0.306903	0.26833	0.0622197	7.65854e-05
					Puro
					1SET	2SET	3SET		STDEV	TTEST
		After IP	RNase-	control siRNA	1	1	1	1	0
				UPF1 siRNA	0.281755	0.319353	0.265167	0.288758	0.0226687	1.54261e-06
			RNase+	control siRNA	1.01384	0.995581	1.00878	1.00607	0.00769613	0.327438
				UPF1 siRNA	0.28989	0.315256	0.26628	0.290476	0.0199986	9.4422e-07
