# Supplementary material for: YTHDF2 facilitates aggresome formation via UPF1 in an m6A-independent manner
Source: Nat Commun. 2023 Oct 6;14:6248. doi: 10.1038/s41467-023-42015-w (PMC10558514; doi:10.1038/s41467-023-42015-w)
Supplement: Supplementary file 13 — Figure 3 (OLD) [file 41467_2023_42015_MOESM13_ESM.zip › Figure 4/Figure4a/Figure4a.xlsx]

## Sheet: Sheet1
	pCMV-Myc	Myc-YTHDF2		UPF1		UPF1/IP
	-
	YTHDF2R-WT	17590.3	1	4933.35	1	1
	YTHDF2R-R527A	17312	0.984183	4811.56	0.975314	0.990988
	YTHDF2R-Δ101-200	23135	1.31522	910.376	0.184535	0.140308
	YTHDF2R-Δ101-200/R527A	21480.4	1.22115	861.083	0.174543	0.142933
	YTHDF2R-Δ101-168	29991.6	1.70501	1226.56	0.248626	0.145821
	YTHDF2R-Δ169-200	28681.1	1.63051	8342.1	1.69096	1.03708
	pCMV-Myc	Myc-YTHDF2		UPF1		UPF1/IP
	-
	YTHDF2R-WT	17732.9	1	17859.8	1	1
	YTHDF2R-R527A	14096.1	0.794912	16705.6	0.935378	1.17671
	YTHDF2R-Δ101-200	16758.4	0.945047	502.406	0.0281306	0.0297664
	YTHDF2R-Δ101-200/R527A	17480.4	0.985761	548.406	0.0307062	0.0311498
	YTHDF2R-Δ101-168	15610.7	0.880323	833.234	0.0466543	0.0529967
	YTHDF2R-Δ169-200	21095.1	1.1896	21890.3	1.22568	1.03032
	pCMV-Myc	Myc-YTHDF2		UPF1		UPF1/IP
	-
	YTHDF2R-WT	15257.8	1	12247.3	1	1
	YTHDF2R-R527A	15702.1	1.02912	13776.3	1.12484	1.09301
	YTHDF2R-Δ101-200	15556.4	1.01957	629.506	0.0513997	0.050413
	YTHDF2R-Δ101-200/R527A	13489.7	0.884118	635.213	0.0518657	0.0586637
	YTHDF2R-Δ101-168	18534.5	1.21476	885.577	0.0723081	0.0595246
	YTHDF2R-Δ169-200	15506.8	1.01632	15077.8	1.23111	1.21134
		UPF1/IP
	pCMV-Myc	1set	2set	3set	average	stdev	ttest
	YTHDF2R-WT	1	1	1	1	0
	YTHDF2R-R527A	0.990988	1.17671	1.09301	1.0869	0.0930094	0.180907
	YTHDF2R-Δ101-200	0.140308	0.0297664	0.050413	0.0734957	0.0587747	1.07006e-05
	YTHDF2R-Δ101-200/R527A	0.142933	0.0311498	0.0586637	0.0775822	0.0582435	1.05039e-05
	YTHDF2R-Δ101-168	0.145821	0.0529967	0.0595246	0.0861141	0.0518106	6.83786e-06
	YTHDF2R-Δ169-200	1.03708	1.03032	1.21134	1.09291	0.102618	0.191892
