# Supplementary material for: YTHDF2 facilitates aggresome formation via UPF1 in an m6A-independent manner
Source: Nat Commun. 2023 Oct 6;14:6248. doi: 10.1038/s41467-023-42015-w (PMC10558514; doi:10.1038/s41467-023-42015-w)
Supplement: Supplementary file 13 — Figure 3 (OLD) [file 41467_2023_42015_MOESM13_ESM.zip › Figure 4/Figure4c/Figure4c.xlsx]

## Sheet: Sheet1
set1	siRNA		Total	Containing aggresomes	Lacking aggresomes	Containing aggresomes %	Lacking aggresomes%
	Control	MYC-GST	53	38	15	71.6981	28.3019
	YTHDF2 -	MYC-GST	57	20	37	35.0877	64.9123
	YTHDF2 -	WT	53	30	23	56.6038	43.3962
	YTHDF2 -	R527A	53	33	20	62.2642	37.7358
	YTHDF2 -	101-200	53	17	36	32.0755	67.9245
	YTHDF2 -	101-200_R527A	56	22	34	39.2857	60.7143
	YTHDF2 -	101-168	51	17	34	33.3333	66.6667
	YTHDF2 -	169-200	53	32	21	60.3774	39.6226
set2	siRNA		Total	Containing aggresomes	Lacking aggresomes	Containing aggresomes %	Lacking aggresomes%
	Control	MYC-GST	71	54	17	76.0563	23.9437
	YTHDF2 -	MYC-GST	75	16	59	21.3333	78.6667
	YTHDF2 -	WT	70	38	32	54.2857	45.7143
	YTHDF2 -	R527A	69	45	24	65.2174	34.7826
	YTHDF2 -	101-200	73	23	50	31.5068	68.4932
	YTHDF2 -	101-200_R527A	74	24	51	32.4324	68.9189
	YTHDF2 -	101-168	66	26	40	39.3939	60.6061
	YTHDF2 -	169-200	65	46	19	70.7692	29.2308
set3	siRNA		Total	Containing aggresomes	Lacking aggresomes	Containing aggresomes %	Lacking aggresomes%
	Control	MYC-GST	55	42	13	76.3636	23.6364
	YTHDF2 -	MYC-GST	55	10	45	18.1818	81.8182
	YTHDF2 -	WT	56	30	26	53.5714	46.4286
	YTHDF2 -	R527A	54	33	21	61.1111	38.8889
	YTHDF2 -	101-200	50	13	37	26	74
	YTHDF2 -	101-200_R527A	55	15	40	27.2727	72.7273
	YTHDF2 -	101-168	54	14	40	25.9259	74.0741
	YTHDF2 -	169-200	53	36	17	67.9245	32.0755
						average
set3	siRNA		set1	set2	set3	Containing aggresomes %	Lacking aggresomes%	std	ttest
	Control	MYC-GST	71.6981	76.0563	76.3636	74.706	25.294	2.13061
	YTHDF2 -	MYC-GST	35.0877	21.3333	18.1818	24.8676	75.1324	7.34034	0.000768519
	YTHDF2 -	WT	56.6038	54.2857	53.5714	54.8203	45.1797	1.29438	0.00473249
	YTHDF2 -	R527A	62.2642	65.2174	61.1111	62.8642	37.1358	1.72925
	YTHDF2 -	101-200	32.0755	31.5068	26	29.8608	70.1392	2.73983
	YTHDF2 -	101-200_R527A	39.2857	31.0811	27.2727	32.5465	67.4535	5.01256
	YTHDF2 -	101-168	33.3333	39.3939	25.9259	32.8844	67.1156	5.50745
	YTHDF2 -	169-200	60.3774	70.7692	67.9245	66.357	33.643	4.38486
