# Supplementary material for: YTHDF2 facilitates aggresome formation via UPF1 in an m6A-independent manner
Source: Nat Commun. 2023 Oct 6;14:6248. doi: 10.1038/s41467-023-42015-w (PMC10558514; doi:10.1038/s41467-023-42015-w)
Supplement: Supplementary file 13 — Figure 3 (OLD) [file 41467_2023_42015_MOESM13_ESM.zip › Figure 5/Figure5b/Figure5b.xlsx]

## Sheet: Sheet1
			1set				total	%	2set				total	%
	controlsi/myc	Non	32	27	35	17	111		30	50	23		103
		Apoptotic cells	0	1	0	0	1	0.892857	0	1	1		2	1.90476
		Total	32	28	35	17	112		30	51	24		105
	YTHDF2si/myc	Non	25	6	16	2	49		4	22	5	10	41
		Apoptotic cells	28	13	12	11	64	56.6372	17	18	12	18	65	61.3208
		Total	53	19	28	13	113		21	40	17	28	106
	YTHDF2si/myc-YTHDF2	Non	42	25	30	23	120		14	59	23		96
		Apoptotic cells	2	2	0	2	6	4.7619	1	4	1		6	5.88235
		Total	44	27	30	25	126		15	63	24		102
	YTHDF2si/myc-YTHDF2-Δ101-200	Non	42	25	20	23	110		62	15	23		100
		Apoptotic cells	2	4	3	3	12	9.83607	5	2	1		8	7.40741
		Total	44	29	23	26	122		67	17	24		108
	YTHDF2si/myc-YTHDF2-Δ101-168	Non	23		36	0	59		31	26	8	0	65
		Apoptotic cells	34		31		65	52.4194	31	27	15		73	52.8986
		Total	57		67		124		62	53	23		138
	YTHDF2si/myc-YTHDF2-Δ169-200	Non	8	12	30		50		23	12	17		52
		Apoptotic cells	19	19	30		68	57.6271	25	19	30		74	58.7302
		Total	27	31	60		118		48	31	47		126
	YTHDF2si/myc-YTHDF2-Δ101-200-R527A	Non	17	13	10	16	56		10	6	16	15	47
		Apoptotic cells	16	17	22	18	73	56.5891	12	18	24	22	76	61.7886
		Total	33	30	32	34	129		22	24	40	37	123
	YTHDF2si/myc-YTHDF2-R527A	Non	31	30	36	24	121		31	28	34		93
		Apoptotic cells	2	0	1	2	5	3.96825	0	5	2		7	7
		Total	33	30	37	26	126		31	33	36		100
