# Supplementary material for: YTHDF2 facilitates aggresome formation via UPF1 in an m6A-independent manner
Source: Nat Commun. 2023 Oct 6;14:6248. doi: 10.1038/s41467-023-42015-w (PMC10558514; doi:10.1038/s41467-023-42015-w)
Supplement: Supplementary file 13 — Figure 3 (OLD) [file 41467_2023_42015_MOESM13_ESM.zip › Figure 6/Figure 6c/Figure 6c.xlsx]

## Sheet: Circularity 현정
	Circularity
	SOD1(G93A)-Dendra2-FLAG				SYN1-Dendra2-FLAG				Dendra2-FLAG-Gpx1-Ter
	Control siRNA		YTHDF2 siRNA		Control siRNA		YTHDF2 siRNA		Control siRNA		YTHDF2 siRNA
		0.73	0.61			0.76	0.64			0.78	0.46
		0.78	0.61			0.79	0.8			0.79	0.37
		0.8	0.59			0.83	0.35			0.78	0.73
		0.66	0.81			0.64	0.72			0.76	0.63
		0.66	0.48			0.8	0.84			0.77	0.58
		0.67	0.5			0.85	0.88			0.76	0.73
		0.78	0.54			0.86	0.67			0.74	0.53
		0.69	0.61			0.83	0.69			0.78	0.82
		0.72	0.8			0.72	0.75			0.84	0.82
		0.75	0.64			0.75	0.65			0.82	0.56
		0.6	0.67			0.83	0.77			0.79	0.59
		0.76	0.73			0.79	0.86			0.75	0.68
		0.63	0.6			0.87	0.57			0.82	0.44
		0.76	0.66			0.78	0.75				0.39
			0.78			0.82	0.74				0.47
			0.8			0.84	0.59				0.77
			0.67				0.68				0.33
			0.63				0.61				0.23
			0.76				0.72				0.34
			0.71				0.67				0.37
			0.62				0.66				0.51
			0.79				0.7				0.38
			0.37				0.67				0.65
			0.73				0.34				0.63
			0.33				0.65				0.47
			0.73				0.83				0.45
			0.71				0.68				0.65
			0.46				0.73				0.31
			0.67				0.54				0.46
			0.8				0.6				0.47
			0.59				0.62				0.32
			0.79								0.35
			0.67		n (cells)	16	14				0.88
			0.46		Average	0.7975	0.676452				0.88
			0.52		T-TEST	0.00052035	**				0.68
			0.49								0.42
			0.81								0.47
			0.44								0.38
			0.47								0.82
			0.31								0.77
											0.64
	n (cells)	14	16								0.68
	Average	0.713571	0.624								0.68
	T-TEST	0.0244231	*								0.69
											0.82
											0.73
											0.46
									n (cells)	13	18
										0.783077	0.563617
									T-TEST	3.61786e-05	**
