# Supplementary material for: YTHDF2 facilitates aggresome formation via UPF1 in an m6A-independent manner
Source: Nat Commun. 2023 Oct 6;14:6248. doi: 10.1038/s41467-023-42015-w (PMC10558514; doi:10.1038/s41467-023-42015-w)
Supplement: Supplementary file 13 — Figure 3 (OLD) [file 41467_2023_42015_MOESM13_ESM.zip › Figure 6/Figure 6d/Figure 6d.xlsx]

## Sheet: Sheet1
SOD(G93A)-Dendra2-FLAG
Control siRNA			YTHDF2 siRNA				Calculations
	Relative number of particles	Normalized		Relative number of particles	Normalized		Control siRNA	YTHDF2 siRNA
Cell1928	4947	1	Cell633	702	0.269275		Averaged # of detections
Cell1944	1474	0.297958	Cell635	148	0.0567702		2297.92	671
Cell1946	742	0.14999	Cell637	1600	0.613732		T.TEST
Cell11018	2388	0.482717	Cell641	501	0.192175		7.30508e-05
Cell11020	1995	0.403275	Cell643	350	0.134254		SEM for control siRNA	SEM for YTHDF2 siRNA
Cell11023	2990	0.604407	Cell645	563	0.215957		304.013	194.872
Cell11027	1466	0.296341	Cell669	340	0.130418
Cell11029	2827	0.571457	Cell675	185	0.0709628
Cell11034	3282	0.663432	Cell678	215	0.0824703
Cell11036	1800	0.363857	Cell680	792	0.303797
Cell11039	2419	0.488983	Cell723	102	0.0391254
Cell11042	2466	0.498484	Cell1433	618	0.237054
Cell11045	1077	0.217708	Cell11398	2607	1
SYN1-Dendra2-FLAG
Control siRNA			YTHDF2 siRNA				Calculations
	Relative number of particles	Normalized		Relative number of particles	Normalized		Control siRNA	YTHDF2 siRNA
Cell11082	651	0.112203	Cell1032	479	0.217925		Averaged # of detections
Cell11088	1494	0.257497	Cell1298	149	0.0677889		1905.69	826.462
Cell11091	4245	0.731644	Cell1301	650	0.295723		T.TEST
Cell11093	1812	0.312306	Cell1303	54	0.0245678		0.0136956
Cell11095	1174	0.202344	Cell1309	1333	0.60646		SEM for control siRNA	SEM for YTHDF2 siRNA
Cell11099	1322	0.227852	Cell1311	162	0.0737034		412.022	203.283
Cell11101	789	0.135988	Cell1419	1280	0.582348
Cell11104	1112	0.191658	Cell1421	508	0.231119
Cell11106	1458	0.251293	Cell155	438	0.199272
Cell11117	1035	0.178387	Cell11386	2149	0.977707
Cell11119	5802	1	Cell11388	2198	1
Cell11121	1514	0.260945	Cell11390	1122	0.510464
Cell11123	2366	0.40779	Cell11392	222	0.101001
Dendra2-FLAG-GPx1-Ter
Control siRNA			YTHDF2 siRNA				Calculations
	Relative number of particles	Normalized		Relative number of particles	Normalized		Control siRNA	YTHDF2 siRNA
Cell11049	373	0.0855505	Cell1332	1754	0.730833		Averaged # of detections
Cell11051	1512	0.346789	Cell1334	725	0.302083		1987.85	1140.38
Cell11053	1823	0.418119	Cell1336	1095	0.45625		T.TEST
Cell11055	2859	0.655734	Cell1340	1203	0.50125		0.00835561
Cell11057	1325	0.303899	Cell1344	731	0.304583		SEM for control siRNA	SEM for YTHDF2 siRNA
Cell11061	1833	0.420413	Cell1389	466	0.194167		283.604	167.623
Cell11066	1698	0.38945	Cell1391	1255	0.522917
Cell11068	4360	1	Cell1393	586	0.244167
Cell11070	1804	0.413761	Cell1397	489	0.20375
Cell11072	2615	0.599771	Cell1405	1016	0.423333
Cell11074	1591	0.364908	Cell1409	1043	0.434583
Cell11076	984	0.225688	Cell1411	2400	1
Cell11128	3065	0.702982	Cell11414	2062	0.859167
