# Supplementary material for: YTHDF2 facilitates aggresome formation via UPF1 in an m6A-independent manner
Source: Nat Commun. 2023 Oct 6;14:6248. doi: 10.1038/s41467-023-42015-w (PMC10558514; doi:10.1038/s41467-023-42015-w)
Supplement: Supplementary file 13 — Figure 3 (OLD) [file 41467_2023_42015_MOESM13_ESM.zip › Figure 7/Figure 7a/Figure 7a.xlsx]

## Sheet: Sheet1
MSD for SOD(G93A)-Halo-FLAG							MSD for SYN1-Halo							MSD for Halo-FLAG-GPx1-Ter
Control siRNA			YTHDF2 siRNA				Control siRNA			YTHDF2 siRNA				Control siRNA			YTHDF2 siRNA
0	0	0	0	0	0		0	0	0	0	0	0		0	0	0	0	0	0
0.2	0.0052149	0.000235618	0.2	0.00370161	0.000226216		0.2	0.00374533	0.000189013	0.2	0.00237816	0.000141067		0.2	0.00298931	0.000144332	0.2	0.0020908	0.000150835
0.4	0.0122224	0.000543372	0.4	0.00886284	0.000520674		0.4	0.00801065	0.000382825	0.4	0.00511728	0.000297234		0.4	0.00689264	0.000332639	0.4	0.004493	0.000301648
0.6	0.0203129	0.000930837	0.6	0.014916	0.000899256		0.6	0.0126343	0.000616776	0.6	0.00800138	0.000481124		0.6	0.0112595	0.000571208	0.6	0.00708165	0.000473448
0.8	0.0285238	0.00134873	0.8	0.0209388	0.00129713		0.8	0.0172684	0.000874088	0.8	0.0107616	0.000655156		0.8	0.0157331	0.000838857	0.8	0.00978417	0.000670137
1	0.0347548	0.00176254	1	0.0255842	0.00169483		1	0.0203265	0.00110986	1	0.0124235	0.000817474		1	0.0191481	0.00111447	1	0.0114317	0.000832149
1.2	0.0405822	0.00218933	1.2	0.0298865	0.00209846		1.2	0.0231992	0.00136203	1.2	0.0138827	0.000989336		1.2	0.0224127	0.00139897	1.2	0.0130058	0.00100935
1.4	0.0461279	0.00262271	1.4	0.0336997	0.00247959		1.4	0.0258778	0.00162041	1.4	0.0151551	0.00115838		1.4	0.0256299	0.00170506	1.4	0.0145654	0.00119596
1.6	0.051669	0.00308644	1.6	0.0373644	0.00287344		1.6	0.028423	0.00186678	1.6	0.0163654	0.00134821		1.6	0.0287899	0.0020363	1.6	0.0159684	0.00137302
1.8	0.0572058	0.00356906	1.8	0.0407294	0.00326059		1.8	0.0310328	0.00211782	1.8	0.0175483	0.00156477		1.8	0.0318837	0.00239679	1.8	0.017265	0.00152491
2	0.0629137	0.00407307	2	0.0440994	0.00367874		2	0.0334076	0.00237024	2	0.0188187	0.00180194		2	0.035023	0.00279964	2	0.0183836	0.00164329
2.2	0.0687562	0.00458818	2.2	0.0474399	0.00410122		2.2	0.0358241	0.00263941	2.2	0.0201674	0.00203371		2.2	0.03827	0.0032035	2.2	0.0194728	0.00177899
2.4	0.0744524	0.00508663	2.4	0.0506067	0.00450743		2.4	0.0383141	0.00293599	2.4	0.0213558	0.00222198		2.4	0.0413407	0.00360945	2.4	0.020727	0.00192426
2.6	0.0798117	0.00553323	2.6	0.0541263	0.00491971		2.6	0.0406615	0.00326076	2.6	0.0226899	0.00242703		2.6	0.044395	0.00399521	2.6	0.0218524	0.00205342
2.8	0.0858358	0.0060113	2.8	0.0577534	0.00536398		2.8	0.0432206	0.00360276	2.8	0.024176	0.00266342		2.8	0.0473664	0.00437208	2.8	0.023148	0.00219735
3	0.091661	0.00650076	3	0.0611781	0.00573079		3	0.0457511	0.0038941	3	0.0256415	0.00293842		3	0.0500755	0.00469381	3	0.0244033	0.00231388
3.2	0.0971821	0.00695253	3.2	0.0638007	0.00597325		3.2	0.0484765	0.00419247	3.2	0.0273837	0.00327018		3.2	0.0526699	0.00498946	3.2	0.0254434	0.00242709
3.4	0.102268	0.00739178	3.4	0.0661101	0.00617108		3.4	0.0511859	0.00443431	3.4	0.0292098	0.00358		3.4	0.0554025	0.00520599	3.4	0.026495	0.00249575
3.6	0.107422	0.00790269	3.6	0.0679837	0.00635292		3.6	0.0537697	0.00457294	3.6	0.0308129	0.0037619		3.6	0.0578663	0.0053613	3.6	0.0274805	0.00256228
3.8	0.113382	0.00855518	3.8	0.0698123	0.00667468		3.8	0.05665	0.0047282	3.8	0.0324012	0.00393346		3.8	0.0608631	0.00548983	3.8	0.0284921	0.00269308
4	0.120209	0.00937391	4	0.0719568	0.00694204		4	0.060306	0.00505947	4	0.0342673	0.0041269		4	0.0638646	0.00564739	4	0.0293679	0.00287673
time scale	average	SEM	time scale	average	SEM		time scale	average	SEM	time scale	average	SEM		time scale	average	SEM	time scale	average	SEM
