# Supplementary material for: YTHDF2 facilitates aggresome formation via UPF1 in an m6A-independent manner
Source: Nat Commun. 2023 Oct 6;14:6248. doi: 10.1038/s41467-023-42015-w (PMC10558514; doi:10.1038/s41467-023-42015-w)
Supplement: Supplementary file 13 — Figure 3 (OLD) [file 41467_2023_42015_MOESM13_ESM.zip › Figure 7/Figure 7b/Figure 7b.xlsx]

## Sheet: Sheet1
D values
SOD(G93A)-Halo-FLAG		SYN1-Halo		Halo-FLAG-GPx1-Ter
Control siRNA (N=975)	YTHDF2 siRNA (N=765)	Control siRNA (N=1077)	YTHDF2 siRNA (N=808)	Control siRNA (N=1208)	YTHDF2 siRNA (N=717)			D value
0.0039872	9.96414e-06	1.66185e-06	4.37403e-06	3.97996e-07	3.59354e-08				Control siRNA		YTHDF2 siRNA
0.000931094	1.25325e-06	6.45069e-05	5.3124e-08	0.000594233	0.00023561				Average	SEM	Average	SEM
2.23037e-05	1.82088e-06	8.17816e-07	1.65333e-06	2.49889e-06	3.71565e-08			SOD(G93A)-Halo-FLAG	0.000429903	6.07658e-05	0.000273084	6.27226e-05
1.65478e-07	0.000147137	3.90103e-08	1.87702e-05	6.54228e-05	1.68164e-07			SYN1-Halo	0.000167545	3.41056e-05	5.90089e-05	1.87163e-05
0.00254144	3.17377e-06	7.05304e-05	6.86626e-05	6.18202e-07	5.03828e-09			Halo-FLAG-GPx1-Ter	0.00019367	5.02978e-05	4.83387e-05	1.24324e-05
0.000336717	0.00155727	4.18371e-08	1.19201e-06	2.24783e-07	4.07839e-08
1.80357e-06	2.23563e-06	4.13633e-05	6.62181e-05	2.67475e-05	0.0020704
0.00178034	0.000300541	5.01411e-05	2.51963e-05	3.68501e-07	1.6452e-08
1.83658e-05	0.000173914	7.35131e-07	0.000393203	1.18475e-06	1.18375e-05
0.00101355	7.91283e-06	4.80207e-06	2.92137e-06	1.78672e-07	3.48893e-05
4.28008e-05	3.10779e-06	0.000138112	2.72384e-05	7.97719e-07	4.64863e-06
1.36996e-06	1.04245e-07	1.04567e-08	1.88466e-07	1.24813e-08	0.00034271
0.000638385	2.25354e-08	7.11016e-07	0.000257351	1.47823e-06	2.53913e-06
0.000225866	1.54255e-07	8.2748e-06	1.63344e-06	5.44907e-08	1.36271e-06
9.82455e-05	0.00048379	7.08523e-07	4.2328e-06	0.000139835	3.10341e-08
0.000222315	1.08042e-07	6.185e-08	1.28022e-07	8.68433e-06	5.33389e-06
5.65063e-07	6.02315e-06	1.20301e-06	1.27812e-06	8.84177e-06	4.99604e-08
3.9226e-06	6.01667e-09	2.36212e-06	1.03167e-08	0.000144904	1.28916e-07
1.6564e-08	1.4928e-09	1.20924e-05	7.39391e-08	5.77329e-05	7.1727e-05
2.80895e-05	4.81078e-09	0.000224934	1.08957e-05	2.15764e-05	1.1497e-06
0.0155074	7.96041e-08	0.000260857	1.38065e-06	1.44073e-07	5.8722e-06
1.72717e-06	2.81315e-07	3.10857e-05	2.52892e-06	9.31e-07	2.49905e-06
0.00686856	1.64979e-05	0.000221946	1.51303e-08	1.09078e-06	1.3696e-06
0.000199297	2.6585e-07	2.88426e-07	2.6071e-06	1.10174e-06	9.62288e-08
9.18296e-07	1.62018e-05	4.823e-06	5.29252e-08	1.32858e-07	1.18145e-06
9.97879e-06	5.49308e-06	1.00479e-08	4.79621e-07	8.62194e-08	0.000204401
0.000136979	6.98612e-07	4.07524e-05	6.76147e-08	2.4308e-05	0.000205406
1.48942e-08	7.43309e-07	3.57756e-07	4.68906e-06	4.41318e-05	0.000570602
8.82069e-07	2.06092e-07	0.000151771	2.84543e-08	3.06503e-07	4.67954e-07
0.000286823	1.15424e-09	3.52508e-07	1.74538e-06	9.92841e-06	1.02801e-08
0.00345256	3.86185e-06	4.31094e-07	6.30129e-06	1.7864e-06	1.30998e-05
0.00322728	7.48054e-06	4.72156e-05	3.978e-05	6.8871e-07	7.31959e-07
5.01829e-08	2.14832e-07	8.47005e-05	2.41718e-08	4.18118e-05	2.56462e-06
3.41875e-07	2.88292e-08	7.56806e-07	1.78684e-05	8.54135e-06	2.48424e-06
3.01313e-06	1.57734e-06	4.96501e-08	1.99187e-08	2.05415e-05	2.57794e-06
9.58101e-07	6.27313e-05	5.77724e-07	2.07196e-07	2.2063e-06	0.000615502
2.1883e-08	2.92512e-05	4.20229e-06	1.99511e-09	0.000652935	9.61794e-08
3.93184e-08	0.00090912	4.06802e-07	3.11687e-06	3.70269e-07	2.66295e-06
1.22934e-06	2.52809e-08	4.90171e-05	8.66742e-07	1.7128e-06	0.000604801
1.07987e-05	5.38399e-07	1.7091e-05	7.2265e-08	8.84775e-07	6.95277e-05
2.56271e-07	2.98181e-08	5.96331e-06	4.1063e-06	6.16847e-07	7.1473e-06
1.20638e-06	7.88839e-06	0.00356138	3.60652e-06	7.00948e-06	7.52635e-08
0.000595624	7.27563e-05	1.82173e-06	1.05914e-07	0.000117606	2.50881e-05
6.52512e-07	3.04825e-08	0.000185324	1.37693e-06	1.1459e-07	1.80902e-05
1.00448e-06	0.000260539	1.92302e-05	0.000606989	0.000792009	2.00509e-05
4.51252e-05	5.62597e-05	2.09015e-06	3.8241e-06	0.000389612	0.000127847
5.70369e-08	1.74199e-09	1.39923e-05	1.52387e-05	0.000471606	6.82065e-06
0.000110506	6.62479e-05	8.69331e-07	2.24597e-07	0.00038016	0.000178378
1.70257e-06	3.20109e-05	1.72369e-05	8.92266e-08	1.71353e-06	0.00113468
1.12499e-06	0.000398937	4.12428e-05	4.08278e-05	1.43255e-05	0.000344384
0.000153337	3.45118e-07	0.00146879	1.26771e-07	4.93077e-06	1.81448e-07
1.85699e-06	8.4994e-07	9.41149e-07	2.05127e-09	0.000185131	2.15455e-06
5.69079e-07	3.38607e-06	8.69922e-05	2.92094e-07	8.88754e-07	5.19623e-07
8.96252e-09	3.40043e-07	3.88952e-05	9.58801e-06	4.66423e-06	2.45695e-06
6.80577e-06	8.29896e-08	0.00687743	4.42289e-08	6.39434e-05	1.09084e-08
1.95617e-06	9.71837e-08	2.69101e-05	3.94844e-08	0.000341767	1.36501e-05
2.27709e-05	4.78946e-10	6.2644e-06	2.89308e-07	7.74113e-06	0.00326699
3.07922e-05	3.16341e-05	0.00261665	8.42519e-06	5.48719e-05	1.06848e-07
0.00271834	0.00119516	9.88018e-07	1.63904e-05	7.13324e-07	2.08878e-06
2.90776e-09	0.000651465	5.67799e-06	2.58165e-07	2.10557e-06	1.30497e-08
8.84129e-09	2.97836e-06	1.24843e-06	2.67875e-06	0.000277831	2.70346e-08
2.3208e-05	1.18039e-06	1.72563e-05	2.28516e-05	5.17496e-06	7.34543e-08
3.26367e-07	0.000101658	2.92276e-07	1.58641e-07	0.00107187	1.05428e-06
0.00542056	1.96266e-06	3.02218e-05	9.41131e-07	2.88643e-07	5.07319e-06
0.000318678	0.0300388	4.43435e-07	2.52588e-05	0.00280149	1.03873e-07
1.96554e-06	0.00115986	8.20458e-05	3.7224e-06	7.83223e-07	5.7886e-07
1.00594e-08	2.57749e-06	1.0926e-07	5.0167e-06	5.91897e-08	4.32386e-07
9.78028e-06	4.46631e-09	1.36771e-06	4.84192e-10	5.73011e-06	1.80056e-07
3.78288e-07	0.000567075	6.14583e-07	5.39096e-06	2.27907e-05	2.44316e-06
1.41026e-07	1.03666e-08	2.06092e-06	5.81217e-07	7.91849e-05	3.09713e-06
2.22661e-09	2.91773e-07	6.20213e-05	9.40977e-08	6.12593e-06	1.19546e-07
1.01275e-06	0.000452256	1.60476e-06	6.71748e-07	0.000556134	1.7115e-06
0.00342974	5.73736e-08	1.94736e-05	6.80094e-05	0.00010642	2.39164e-08
7.78673e-05	4.16497e-06	5.42547e-07	3.27636e-07	9.60294e-06	2.35427e-06
1.29048e-06	8.55254e-07	3.36599e-06	3.06292e-07	4.47092e-07	1.52581e-06
3.59017e-08	2.12207e-07	8.62598e-06	1.24622e-06	8.73178e-06	1.28979e-08
1.05038e-06	1.9004e-07	8.35599e-06	2.52836e-06	7.67166e-08	8.11934e-07
0.000704737	0.00030995	1.67513e-09	7.03289e-06	0.000127129	7.97215e-07
0.000753459	3.18623e-05	1.98226e-06	1.69438e-06	0.000361267	1.84246e-06
6.23297e-06	2.4319e-07	3.72451e-09	1.75287e-07	0.000444405	8.57998e-07
2.14831e-06	2.77906e-06	8.61034e-07	3.45656e-07	3.79048e-06	1.26953e-07
7.32984e-05	7.7048e-08	6.84744e-05	1.54962e-06	2.60217e-07	2.39881e-07
1.85308e-07	2.09176e-08	5.02015e-08	1.3447e-05	2.53273e-07	1.64562e-07
1.88753e-07	1.59306e-07	0.000351508	4.99643e-07	3.9237e-07	2.8503e-08
1.76163e-05	2.59729e-10	1.0158e-09	4.86855e-07	0.000146818	1.84202e-07
2.25177e-07	8.60507e-05	1.08239e-05	8.46144e-07	1.57157e-06	5.84676e-06
9.76785e-06	5.31858e-07	2.54564e-07	1.36452e-07	7.26384e-06	1.77582e-07
0.000122898	5.85248e-08	3.0513e-07	9.93395e-07	6.22099e-06	8.62695e-07
0.00414148	4.98494e-06	3.00961e-07	7.40745e-07	0.000440598	3.63935e-06
6.57126e-08	0.000495371	1.14438e-07	3.02056e-07	1.43745e-06	2.74984e-06
9.96159e-08	6.18779e-08	3.59461e-07	3.24639e-07	0.000132833	2.4627e-06
1.4557e-07	9.49949e-09	1.86824e-07	1.56108e-05	6.80528e-06	2.43096e-06
9.83038e-07	6.26832e-08	1.82585e-07	2.88843e-07	1.16566e-06	3.96388e-07
1.01851e-07	1.58674e-07	5.49451e-05	2.70676e-06	4.40614e-07	1.59643e-05
9.61854e-07	1.00595e-05	5.34924e-07	1.89837e-05	4.62611e-07	2.6263e-08
1.60584e-05	1.92927e-06	9.10341e-09	0.00258775	5.95757e-07	1.38541e-07
2.9346e-05	1.27964e-08	6.14871e-06	1.10479e-06	1.57522e-06	1.95142e-06
7.17233e-07	5.98613e-09	1.3965e-07	4.26081e-06	8.97269e-07	8.6989e-08
0.000405046	3.29313e-06	7.70948e-06	2.41271e-06	3.66531e-07	2.8604e-07
3.05918e-05	1.01578e-09	7.69452e-08	2.05593e-06	1.53495e-07	4.95297e-07
0.000130924	3.17425e-08	1.24657e-06	1.48697e-06	3.4958e-05	0.000234681
3.63551e-08	0.000102529	4.96897e-05	1.49196e-06	0.00336514	1.59412e-06
4.68955e-07	5.79965e-09	0.00451275	1.78214e-07	3.49441e-07	1.74059e-08
1.03494e-05	0.00444486	1.58783e-07	1.69578e-06	1.05165e-06	4.58046e-06
0.00403543	1.90004e-05	0.00012823	2.08238e-09	0.000592907	3.50408e-07
7.67776e-09	0.000265504	0.00545849	3.67659e-05	2.10497e-06	1.85968e-05
1.08397e-08	6.29002e-07	6.81386e-06	6.6146e-08	1.57786e-05	2.13938e-07
9.87631e-06	0.00522463	1.04613e-06	4.89957e-07	2.56268e-07	8.1975e-06
4.29119e-06	2.26105e-07	0.000136662	7.01701e-09	1.39348e-06	5.97751e-08
2.12898e-09	1.64335e-07	5.7882e-07	2.12853e-08	3.61004e-06	4.77115e-07
1.02191e-08	4.69513e-07	4.85555e-10	7.82386e-07	4.18468e-05	0.00123591
0.00076997	1.43e-08	4.16658e-05	1.25725e-07	1.18171e-08	1.10096e-06
8.75772e-05	4.22871e-06	4.06847e-07	5.68085e-08	2.45787e-05	9.14638e-08
0.0102095	2.19222e-07	5.19422e-08	1.10147e-06	1.2496e-08	1.11914e-08
5.9854e-07	2.9637e-05	6.27818e-07	2.52343e-07	3.37714e-06	5.5856e-09
8.08451e-07	4.97923e-08	8.13119e-05	3.22004e-06	9.39101e-05	2.50366e-08
9.18307e-05	5.34331e-07	0.00143057	3.83033e-08	2.78576e-08	0.000250981
1.72742e-09	6.03769e-06	1.78918e-07	6.91769e-08	0.000273325	0.000285689
0.00742279	1.04795e-08	7.21172e-06	8.87783e-06	1.74247e-08	0.000157985
0.000325987	2.51204e-08	0.000182266	3.05349e-08	0.000338674	1.7725e-06
1.90558e-07	2.12274e-07	0.000922532	1.26856e-06	1.48914e-07	1.74893e-06
2.06853e-08	1.02572e-06	1.22678e-07	2.0474e-07	4.09477e-05	0.000191612
1.17418e-07	2.99604e-07	0.000768441	4.47254e-09	1.57484e-05	4.27416e-06
5.54708e-05	2.10797e-06	0.000392849	8.43403e-08	1.51232e-07	2.66833e-08
1.4156e-06	0.00013901	0.000135924	1.81626e-07	2.55683e-05	3.36197e-08
6.28232e-05	1.39622e-07	0.00178991	9.46882e-09	5.00896e-05	1.87185e-07
3.53161e-05	1.79458e-05	1.17043e-05	2.32282e-05	7.26324e-08	3.49219e-08
0.000107218	1.77826e-05	0.000469791	5.97051e-06	6.85699e-07	6.5708e-08
8.78332e-05	0.00215379	4.54524e-07	1.28272e-08	6.55963e-05	4.15488e-08
0.000861033	3.78054e-06	0.00060744	5.62657e-09	1.33427e-07	1.01707e-07
0.00139591	7.53568e-08	0.000303681	2.0779e-08	5.78995e-05	6.0428e-07
8.2622e-08	2.7937e-05	0.000224572	3.65727e-08	5.06896e-07	1.10893e-07
6.68672e-07	0.000941144	9.56066e-05	2.61046e-07	2.18969e-08	4.86432e-07
3.09136e-08	4.68874e-05	5.18726e-06	4.04286e-05	1.20618e-07	2.55962e-07
1.03425e-06	6.1765e-05	0.000642087	1.66341e-06	0.000738097	4.65927e-05
0.000683587	3.50255e-07	7.05356e-06	2.7498e-06	8.98473e-08	9.91798e-05
7.13403e-09	2.00026e-05	0.000723341	1.23239e-05	3.18918e-08	2.99351e-07
1.91651e-08	6.71326e-07	0.000180871	4.79511e-07	1.0665e-07	0.00013167
1.06212e-08	3.36833e-07	1.64207e-05	3.5656e-08	6.37711e-08	2.91923e-05
3.76374e-07	0.000183218	3.88151e-05	3.59132e-07	0.000216476	2.63764e-06
0.000100553	0.000569661	1.39532e-07	1.01591e-06	2.0354e-08	1.46091e-06
0.000191725	1.7203e-07	0.000161349	0.000116603	5.20594e-08	1.80611e-08
1.68884e-06	1.49071e-08	1.1354e-05	1.07766e-06	6.89491e-08	0.000153042
3.80426e-05	3.59467e-05	0.000101518	0.000250067	1.66972e-06	2.9907e-07
5.37932e-06	6.56533e-07	4.55785e-05	1.50218e-05	1.70639e-08	6.80662e-07
1.46059e-05	1.71645e-07	1.42553e-05	5.00503e-05	2.91705e-08	2.36469e-08
1.13071e-05	8.41865e-05	1.74895e-05	2.92119e-07	0.000128884	4.24479e-09
1.01668e-06	4.96846e-07	2.92723e-05	1.49479e-07	8.85689e-07	7.1285e-07
1.24791e-05	0.000528198	1.57707e-05	1.30511e-07	5.63299e-05	8.10887e-08
3.01576e-05	2.80535e-07	0.000767166	2.50274e-07	1.80171e-05	0.000145996
1.56291e-06	7.052e-08	3.55971e-06	2.45062e-06	5.07664e-09	3.82008e-08
3.76459e-06	5.77019e-05	2.94032e-06	6.38494e-08	1.06421e-07	6.87302e-07
0.0015747	3.27166e-08	1.69847e-05	1.30231e-08	0.000162734	4.26679e-07
0.000150001	5.36074e-08	9.0805e-05	4.47885e-07	7.64912e-08	1.72942e-06
8.63876e-08	6.0226e-08	1.19793e-05	2.49821e-07	4.13401e-08	1.49239e-07
1.1005e-05	1.8042e-07	0.000428347	5.22119e-07	6.23045e-08	0.000124895
4.0496e-06	1.02131e-05	0.00029566	1.01122e-08	6.24733e-07	1.63856e-06
2.80191e-05	2.44098e-09	4.14818e-05	4.67928e-08	1.64854e-06	1.48662e-07
8.25817e-05	5.89663e-09	9.91048e-06	0.00019341	1.84006e-08	1.01537e-05
3.2416e-06	4.95657e-06	6.48127e-07	5.78262e-07	0.0126231	3.3011e-06
5.00883e-07	4.74607e-07	8.58511e-05	2.82015e-07	2.4474e-06	6.86088e-05
1.0496e-06	5.26375e-08	0.000589411	3.33431e-08	1.8576e-08	1.55842e-07
1.94105e-07	3.86398e-06	2.91775e-07	3.08072e-05	1.49594e-08	0.000151438
2.2346e-05	4.24284e-07	0.000117012	5.40635e-07	0.000619217	2.90724e-05
1.43249e-05	0.000619374	6.8936e-08	7.07991e-07	2.91626e-08	6.50256e-09
0.00733208	7.07218e-06	5.91097e-07	4.59351e-07	2.89364e-05	0.00043167
5.89227e-06	7.15905e-07	2.89751e-05	4.97404e-08	1.06167e-06	2.46558e-10
3.82985e-07	1.12715e-06	1.69188e-05	2.44072e-08	2.22452e-09	5.12249e-05
3.76782e-07	1.2423e-05	1.34151e-06	1.09498e-07	7.10772e-07	6.56032e-11
3.54215e-09	1.33957e-06	3.11913e-06	3.41116e-08	0.000727902	4.5764e-09
3.1768e-06	8.76328e-05	2.8076e-06	3.49022e-08	3.18595e-06	6.46161e-08
1.34024e-06	0.0146013	0.00347159	1.73851e-07	1.33563e-07	9.21925e-10
3.21986e-07	3.45661e-06	0.000890962	2.85328e-09	2.71136e-08	1.52016e-10
0.00106558	1.31962e-08	0.000113437	1.65931e-07	3.15259e-09	2.47711e-08
0.000263406	2.95469e-07	0.000118537	4.36935e-08	1.13585e-06	1.06947e-06
1.65067e-06	6.20118e-07	4.2348e-05	7.48423e-09	3.82031e-07	5.16749e-09
0.00010031	3.82005e-06	0.000884525	4.43923e-09	1.21408e-07	1.01769e-07
1.88171e-06	3.84409e-08	0.00186002	9.35499e-09	3.10648e-09	1.35646e-07
1.68305e-05	1.52577e-09	1.77306e-05	1.72691e-07	4.90841e-08	4.61069e-08
0.00137167	4.85726e-06	1.42468e-05	1.81221e-05	2.38293e-08	6.44693e-07
0.00230715	0.000306502	2.64108e-06	2.38728e-06	4.02466e-06	1.07762e-07
3.60075e-07	3.12606e-09	8.76142e-06	0.000219473	7.69933e-08	4.66695e-08
6.21494e-07	6.70766e-05	5.53927e-06	5.22455e-07	6.43887e-07	1.13977e-07
9.71185e-07	0.000291705	8.44427e-06	5.28523e-05	2.49065e-06	5.0795e-07
6.01426e-06	0.000698487	0.000101135	7.81369e-07	1.12192e-09	1.93459e-07
2.43166e-06	0.000500741	1.88711e-06	3.10394e-08	2.79071e-08	3.04222e-05
1.76428e-06	3.34572e-07	3.83978e-05	2.81146e-06	1.53693e-06	1.17922e-05
5.47493e-05	0.00133721	9.59275e-06	8.55479e-07	1.34908e-07	1.19067e-06
7.55745e-06	9.2822e-06	4.10317e-06	3.45685e-05	2.28999e-08	1.05543e-06
0.00459372	2.08721e-07	1.43253e-05	6.91225e-07	0.00704471	7.87489e-08
1.73948e-08	5.32012e-09	4.84105e-07	9.28934e-07	3.56004e-07	4.49273e-08
1.25409e-06	3.6952e-06	2.52024e-05	1.24249e-06	5.53484e-07	6.15397e-06
1.26882e-06	1.39623e-08	0.000492786	2.78002e-07	2.481e-08	5.21854e-08
5.02742e-06	3.09811e-06	6.17394e-05	1.50491e-07	1.94578e-08	3.3864e-09
0.000774909	1.18742e-08	0.00151971	1.00386e-07	0.000192118	1.55161e-08
5.51197e-06	5.20635e-05	3.23428e-06	1.81749e-07	3.97445e-08	1.09285e-08
2.72127e-05	3.39255e-06	0.00020195	1.35878e-07	6.83963e-09	4.24914e-08
3.26705e-06	9.43867e-07	6.546e-05	2.9139e-08	9.6195e-09	1.36427e-07
0.00268851	4.21613e-08	9.14493e-08	2.55099e-07	6.94432e-10	1.63759e-07
4.28499e-08	7.28256e-05	0.000141729	7.81305e-08	2.27101e-07	1.11444e-07
0.000396086	5.79957e-08	6.91727e-05	2.75854e-06	0.00636697	3.45044e-08
0.000969198	1.46038e-07	3.86708e-06	1.52652e-07	2.38393e-07	9.08641e-08
1.42741e-05	2.11614e-07	7.26415e-06	2.27362e-07	0.00235969	4.68919e-08
4.08298e-05	7.93993e-06	0.000167532	2.05017e-06	1.0958e-08	1.07723e-05
0.00116882	6.77658e-06	6.90563e-06	6.32425e-06	0.000126516	7.93601e-08
1.88675e-05	1.13576e-06	4.67742e-06	1.12355e-07	4.4101e-09	2.58659e-07
2.7628e-05	1.31148e-05	2.46419e-05	1.38569e-05	2.05156e-07	7.57214e-06
1.8767e-05	4.49541e-06	0.00115755	1.04986e-06	0.000233161	5.00846e-07
2.08243e-07	1.65583e-05	2.99312e-05	1.33937e-05	3.20811e-08	5.20809e-07
0.000123893	3.94391e-06	0.00022156	7.83423e-08	0.000109278	1.24564e-07
0.000742899	2.72124e-09	0.000865359	1.30973e-06	5.06397e-09	2.26252e-07
1.66886e-06	1.1526e-07	0.00153438	2.02869e-06	8.52481e-07	5.05545e-08
1.56193e-06	2.23299e-06	0.00124744	1.36976e-07	4.76578e-07	6.98662e-08
3.54468e-05	3.94686e-05	8.04619e-05	1.97907e-08	4.94191e-10	4.90481e-09
6.2463e-05	5.55607e-08	8.18694e-06	6.35259e-07	5.45734e-09	3.33216e-08
1.71853e-06	1.41837e-07	0.000624568	2.2552e-05	6.32527e-08	5.79044e-08
4.86234e-07	1.26436e-08	0.000180675	0.00013747	1.38432e-06	1.45833e-07
1.00517e-06	6.74191e-07	0.000555342	0.000119696	0.000906788	3.33437e-07
9.67663e-07	0.00142906	3.39454e-07	1.06858e-06	2.99249e-09	1.53514e-07
3.39427e-07	1.80346e-06	1.55768e-06	5.07642e-09	4.11114e-09	5.27534e-06
3.57575e-07	8.62379e-09	0.000122601	5.01367e-08	4.299e-08	2.12971e-07
4.79153e-07	5.17858e-09	0.00011136	2.19903e-05	1.34491e-07	3.28349e-07
1.16534e-06	0.002422	0.000339758	3.27041e-06	8.48289e-09	2.14691e-07
2.10377e-06	1.12481e-07	7.82273e-06	4.61337e-06	1.82412e-06	5.36295e-08
4.17102e-07	6.55138e-05	0.000501951	1.29979e-05	1.1459e-07	6.23087e-08
0.00013209	2.67157e-09	2.16575e-06	4.57579e-07	4.06776e-07	1.92862e-07
4.33866e-07	7.99809e-07	0.00014008	0.000411243	2.52516e-06	7.12567e-07
2.39489e-07	1.4616e-08	0.000235072	1.5142e-05	1.65219e-07	9.9272e-07
1.67521e-05	1.83748e-07	1.03718e-07	1.75182e-05	1.17765e-07	4.53707e-06
0.000297262	2.15553e-07	0.000320677	2.37765e-06	8.82843e-09	5.90115e-06
1.59272e-07	0.00241534	1.38432e-06	0.000247883	6.20831e-06	1.02188e-06
2.97499e-05	5.3958e-07	0.000342492	3.53754e-06	6.84342e-08	1.05341e-06
3.24659e-07	4.17024e-05	4.78931e-05	0.000299057	3.34805e-09	3.47533e-07
4.80837e-06	0.000397581	9.77272e-06	0.000134767	6.16103e-09	5.86696e-06
1.08926e-06	0.000466875	1.15875e-06	0.000620262	2.33666e-06	4.94782e-07
9.94936e-05	6.91869e-06	4.01313e-06	1.75921e-06	1.14152e-05	4.02202e-07
6.65637e-05	1.19716e-06	9.08729e-06	5.96607e-07	5.08148e-08	1.17725e-05
0.00148221	8.40327e-07	2.47611e-07	6.99717e-05	3.55953e-08	5.49512e-08
5.70528e-07	1.83372e-06	5.12493e-07	3.59205e-09	3.99245e-09	3.63787e-08
4.63807e-05	3.79581e-09	4.95354e-07	1.8792e-08	2.40558e-06	2.11084e-06
0.00117129	8.63393e-09	2.05392e-05	2.66497e-06	0.000140044	5.51572e-06
0.000388825	2.14345e-08	7.37882e-07	7.12515e-05	1.06442e-08	2.59529e-08
2.88939e-06	2.30417e-07	0.000774763	7.72836e-07	1.19611e-08	1.31345e-05
2.33897e-05	6.34548e-10	1.27223e-06	8.97089e-08	1.37685e-06	4.03442e-08
1.52451e-06	4.58211e-09	2.07935e-06	5.41621e-07	2.85836e-06	6.76353e-07
2.43804e-05	1.78476e-08	5.86896e-08	0.000293016	5.73919e-07	1.48261e-07
1.85494e-05	3.45032e-08	9.97297e-06	9.83527e-07	1.69686e-07	5.32568e-07
4.4798e-05	3.50111e-07	4.41479e-05	9.9483e-09	1.07073e-08	2.59251e-07
0.00057962	7.17544e-09	2.36075e-06	5.10592e-08	0.000633983	2.3455e-08
2.12365e-06	6.89762e-05	5.86119e-07	3.43734e-08	1.52594e-05	1.14815e-07
4.33368e-07	0.000284317	2.25273e-05	4.53002e-05	0.000462574	2.12025e-07
1.60881e-06	6.28987e-07	5.49949e-06	1.27368e-08	0.00011107	3.91635e-06
1.43644e-05	1.14128e-07	0.000222566	5.51841e-07	2.23526e-07	3.21436e-07
3.02501e-06	5.86105e-08	0.000439517	1.40809e-06	7.83608e-05	2.14411e-07
9.67854e-06	4.72114e-07	0.00200263	3.27516e-08	3.04244e-06	6.97791e-06
2.41656e-07	4.31523e-08	1.68431e-05	7.82543e-09	3.11927e-05	2.257e-07
1.91357e-06	8.57408e-08	3.73465e-06	3.35527e-08	0.000209727	5.51978e-06
6.17255e-08	9.91602e-07	4.76557e-08	2.52272e-07	1.71494e-07	4.0067e-07
5.52853e-07	1.79111e-07	7.02978e-08	0.000297092	8.1064e-06	1.29675e-07
5.17531e-08	9.88807e-07	1.50382e-05	6.73845e-08	2.42313e-07	6.18635e-07
4.46328e-07	3.68863e-09	0.00622792	4.55087e-06	3.58206e-07	9.98737e-07
1.81233e-06	6.95059e-09	9.34098e-05	5.89634e-08	6.52469e-05	5.91494e-06
1.52536e-05	3.12891e-08	4.49383e-06	1.79036e-07	0.00428155	9.8393e-07
2.66055e-08	2.48135e-06	1.8921e-05	8.0507e-07	1.97955e-05	1.04819e-08
1.16371e-08	0.00226998	0.000732322	0.000103802	1.32022e-08	1.71026e-06
1.00406e-06	1.09007e-07	1.53885e-05	2.10168e-09	2.8627e-07	3.28118e-07
1.79938e-07	2.06811e-06	7.93017e-06	6.34628e-07	6.16339e-07	8.70985e-05
0.00130224	6.84923e-09	8.88157e-07	8.40218e-07	0.000459422	2.51351e-06
1.29322e-07	0.0260875	0.000142649	1.20052e-05	3.33573e-05	1.01416e-06
8.72941e-05	8.65322e-09	4.07474e-05	6.41835e-08	9.27004e-06	1.35464e-06
0.00215833	1.04007e-08	7.96159e-06	2.88513e-06	1.63917e-06	1.98893e-06
1.95808e-05	9.11514e-09	2.15138e-07	8.90528e-06	4.25574e-06	1.01045e-07
4.74176e-07	2.66765e-08	5.92807e-07	0.000330763	1.33113e-07	2.16117e-06
5.8174e-07	8.47832e-08	2.16593e-06	2.41682e-08	8.83762e-08	1.41959e-06
2.48254e-06	1.62944e-07	1.50744e-06	2.83347e-05	3.22432e-06	1.99726e-07
3.97939e-08	3.70022e-07	5.4085e-06	1.60979e-07	5.52762e-06	1.96443e-06
1.686e-05	2.89567e-06	1.37355e-05	1.12761e-06	1.07179e-07	3.79971e-08
6.37315e-06	1.49811e-07	4.63012e-07	0.000160978	1.00145e-05	4.67956e-06
0.00193031	2.49521e-09	1.34552e-06	1.36011e-05	5.76992e-07	5.59027e-05
1.77253e-05	2.04748e-07	5.28838e-05	2.69201e-07	1.46273e-07	1.52459e-05
1.43724e-06	1.10662e-07	6.43132e-05	3.93064e-07	2.96799e-08	7.48723e-07
1.99685e-06	1.81547e-10	0.000143487	8.32509e-07	9.05868e-06	0.000984642
8.31473e-07	2.583e-07	1.02445e-06	3.70561e-09	7.35697e-06	2.75527e-07
7.92987e-06	5.09112e-08	4.71829e-07	5.19285e-06	2.88512e-07	9.48238e-06
1.81312e-07	0.00102596	1.34315e-07	7.99483e-07	2.48924e-06	2.99886e-08
2.20289e-06	1.81106e-07	1.8427e-06	3.87707e-07	2.63924e-07	0.0015208
5.00195e-06	2.14255e-05	0.000544337	6.97437e-08	1.28149e-08	1.71241e-06
9.12862e-05	1.27648e-07	2.68909e-07	2.41616e-07	1.07257e-06	1.00337e-05
1.86813e-06	1.26841e-07	1.21442e-07	4.51644e-07	0.000259962	2.72689e-07
0.000462855	1.30041e-09	2.46591e-07	8.03645e-09	1.18929e-05	2.32378e-06
3.6279e-05	5.62863e-08	1.87984e-07	5.39513e-07	1.21496e-06	3.6365e-05
0.0076844	1.99699e-05	2.83559e-06	1.4188e-06	3.92241e-08	1.01204e-05
6.65909e-07	1.27e-05	1.43316e-07	2.84623e-09	0.000813055	4.32663e-06
3.75132e-05	7.34479e-08	1.83089e-05	1.14627e-07	2.64667e-07	0.000840435
1.50795e-05	5.70346e-06	2.63078e-06	4.37065e-05	4.23462e-07	0.000505985
1.77575e-07	6.33736e-07	2.62412e-08	3.10009e-05	1.20636e-06	4.67389e-06
1.4533e-07	8.12904e-06	2.28095e-06	0.000322334	9.08879e-06	1.6598e-06
9.3426e-07	1.91397e-06	1.36949e-07	0.000336474	0.00242116	1.89621e-06
1.65307e-05	0.000835625	9.01988e-06	0.000112344	1.37021e-06	8.71077e-06
3.85791e-06	1.80576e-07	2.02177e-05	3.00924e-06	6.8032e-07	1.67335e-05
4.16303e-07	0.000188819	1.97337e-06	1.3726e-07	8.22553e-06	5.51186e-06
7.68022e-06	0.000228253	3.17227e-07	4.56585e-06	4.68515e-05	2.00835e-05
4.15238e-06	1.60454e-05	1.43404e-06	3.34347e-06	3.42173e-05	2.43743e-06
6.00314e-06	4.77053e-07	1.08617e-06	1.59245e-07	9.71633e-06	0.000145809
6.31012e-07	1.79552e-05	2.91718e-07	1.74798e-06	1.39069e-07	1.60776e-06
7.58668e-06	0.000240159	1.43409e-05	9.89507e-07	6.59173e-07	1.08223e-05
0.000425625	5.50165e-05	1.8796e-06	1.15998e-07	1.21538e-06	1.56029e-05
1.34078e-06	5.37329e-06	2.07273e-06	1.06077e-06	5.34887e-07	1.2522e-05
1.74613e-07	3.12647e-05	7.48911e-06	3.7134e-06	1.34628e-08	3.24308e-06
8.34783e-05	8.73712e-06	1.68758e-05	5.93055e-06	1.1087e-07	3.55083e-06
1.85083e-05	0.000265186	5.05228e-06	4.14679e-05	1.98337e-05	1.33469e-06
2.45862e-07	0.000235844	4.51835e-06	3.66975e-05	3.61491e-06	4.81959e-05
5.89988e-05	7.50971e-06	2.74725e-06	1.86605e-07	3.84202e-08	0.00141401
2.77063e-07	1.78158e-09	1.13411e-05	1.63171e-06	6.285e-08	1.33838e-07
3.94746e-07	3.99375e-05	7.35032e-07	3.05771e-07	4.72275e-07	3.35021e-06
2.09343e-07	0.000198747	1.76151e-06	1.056e-06	3.5229e-05	1.4732e-06
3.64913e-06	1.80532e-05	1.56722e-07	7.58358e-08	8.29564e-08	4.66594e-08
6.83577e-06	0.00893448	6.84754e-06	4.99785e-06	0.000609283	4.24107e-08
1.24962e-07	0.000140091	2.70172e-07	1.63057e-05	7.1945e-10	2.71087e-07
1.40608e-05	3.08819e-05	6.59193e-07	1.9014e-06	5.14163e-08	3.24489e-05
7.03074e-09	5.07472e-07	7.3693e-07	3.88404e-06	3.25213e-08	3.6459e-08
2.67375e-07	6.14499e-10	3.08237e-07	7.99302e-06	1.09444e-07	1.51962e-07
3.23856e-07	1.09041e-06	1.64742e-06	2.03542e-06	1.35694e-05	1.28662e-07
1.92621e-05	6.30453e-05	8.01994e-08	6.12624e-05	1.48825e-08	6.07701e-09
7.77491e-08	2.74496e-06	1.83839e-06	1.45404e-05	0.00180605	4.98185e-08
1.52234e-05	1.04973e-05	2.58476e-06	3.04585e-07	4.6909e-09	3.3452e-08
8.28655e-07	1.34898e-05	2.26882e-07	5.16608e-07	3.35612e-08	2.07803e-07
1.27925e-06	3.37629e-06	5.4205e-08	4.91221e-06	9.39295e-05	3.35846e-09
2.45347e-05	4.5679e-07	7.15707e-07	2.50499e-05	4.82637e-08	2.30621e-08
2.35779e-08	1.23579e-05	7.09767e-07	0.000410465	1.58494e-07	3.12197e-07
1.66159e-05	3.97602e-06	0.000188319	2.56014e-06	9.98502e-09	5.82869e-06
7.23163e-07	2.21839e-08	2.74258e-06	1.22721e-05	2.37889e-08	6.13266e-06
0.00013211	9.89068e-06	2.98563e-06	1.79987e-06	4.70271e-08	6.32675e-07
0.000133523	1.71637e-06	1.1155e-07	2.0764e-06	1.19439e-07	5.02299e-06
6.01941e-07	1.28341e-05	4.4513e-06	1.62748e-06	5.48165e-07	4.49285e-07
8.81169e-06	8.21309e-07	1.35157e-07	7.91502e-06	2.80786e-07	1.51929e-05
3.53719e-06	2.82015e-08	1.72927e-06	4.25226e-05	2.23146e-06	4.73734e-07
1.63677e-05	1.69786e-06	1.74932e-05	5.84337e-06	1.1131e-09	1.42432e-07
1.31257e-06	4.4769e-07	1.03431e-06	7.11912e-05	1.82763e-07	0.000103204
8.38851e-06	5.55157e-07	6.19909e-07	7.56383e-06	2.00103e-08	3.73933e-05
4.122e-07	2.08013e-05	8.49978e-07	2.83102e-05	6.77997e-08	4.67733e-06
5.13056e-06	6.59197e-07	5.41185e-06	4.04047e-05	1.14444e-06	1.9965e-06
1.51468e-06	1.31228e-06	4.7642e-06	8.36018e-06	8.81477e-07	1.27966e-06
0.000334279	6.07133e-08	8.12244e-07	2.10826e-05	7.33311e-07	1.20578e-06
5.11638e-07	9.6868e-07	1.33092e-06	6.95723e-06	5.72229e-07	1.4534e-07
1.44684e-05	2.97897e-06	6.73848e-05	1.11331e-05	9.2023e-07	3.39146e-06
0.00176728	8.67462e-08	2.11785e-08	2.68502e-06	8.00144e-07	4.15212e-06
1.87724e-05	0.000772129	5.99509e-06	0.000100045	1.78398e-08	7.12229e-08
2.86597e-07	1.63821e-09	4.69605e-06	6.10996e-06	5.11022e-07	1.00868e-05
1.2736e-05	1.42542e-07	3.00503e-05	6.29596e-05	1.79386e-05	6.11174e-07
5.58377e-06	0.000501194	3.82496e-06	6.22065e-06	1.12254e-06	3.25108e-06
0.000354705	9.09578e-08	4.76944e-07	3.56219e-06	3.71225e-05	2.1042e-06
4.74717e-07	9.96444e-05	0.000761731	1.80963e-08	2.43564e-07	2.28232e-08
1.19284e-05	2.18954e-06	1.07628e-08	6.80154e-09	2.71366e-06	1.18551e-07
0.000440439	3.95823e-06	3.4864e-09	6.25656e-08	7.03601e-06	2.05143e-08
6.02371e-08	2.12935e-06	2.20221e-06	4.93966e-06	2.36065e-08	9.71726e-08
0.000106115	1.04099e-08	0.000347179	2.04705e-08	4.16609e-07	7.91954e-09
6.43325e-07	0.000123977	1.83835e-06	3.5105e-09	4.52947e-07	7.76097e-07
7.25128e-05	4.30925e-07	9.12269e-06	2.65217e-07	1.37026e-06	9.66481e-07
2.17787e-05	4.98567e-08	2.62928e-06	5.3244e-08	3.2927e-07	2.74293e-06
2.44251e-07	7.59105e-07	1.52191e-07	5.1793e-09	2.78754e-06	8.4105e-07
1.13224e-06	6.2204e-05	2.94433e-07	2.87518e-07	4.43782e-09	1.06934e-06
3.01991e-07	2.4952e-07	2.15019e-05	5.26399e-07	2.71719e-07	3.62883e-05
4.64418e-08	0.000452128	7.12376e-07	1.0477e-08	1.73949e-07	0.000102507
5.10504e-07	0.000473082	0.000213141	5.96096e-08	2.84841e-08	1.08549e-06
0.000490463	4.5602e-05	3.79851e-06	1.08028e-07	2.74042e-06	2.30004e-06
5.33599e-06	0.000123495	4.8277e-06	5.17376e-09	0.000449403	1.935e-06
0.000661901	6.24541e-05	3.79968e-05	7.62e-06	3.51554e-06	0.000137918
8.70357e-07	1.24443e-05	0.0012647	1.004e-06	8.53089e-08	8.94715e-08
7.52289e-05	5.9073e-06	8.18892e-06	2.22857e-06	7.9776e-06	1.05127e-06
0.00917138	4.18261e-07	0.00342801	3.2536e-06	1.14289e-07	4.59691e-08
2.05731e-06	2.58916e-05	2.77745e-07	1.70361e-06	1.60604e-08	5.76731e-08
1.76939e-05	3.39798e-05	2.10084e-06	5.84347e-07	4.2587e-07	2.22712e-10
0.000743356	1.75998e-06	3.51703e-05	1.34092e-07	1.42183e-05	5.32185e-08
2.79537e-06	1.37309e-05	3.6573e-06	1.31545e-05	2.08435e-05	4.64639e-07
2.04727e-06	2.98533e-06	0.0123014	1.9615e-05	6.01663e-06	9.95872e-07
0.000155743	0.00012471	4.98648e-05	1.19929e-07	4.70824e-05	5.11427e-09
0.000273455	0.000888019	1.33441e-05	1.39336e-06	0.00155798	9.04245e-08
6.23665e-06	0.00108769	0.0206494	4.28248e-07	1.74451e-05	2.69028e-08
1.48859e-05	8.93489e-06	4.41953e-05	2.31282e-07	1.88947e-06	3.95423e-07
7.73681e-05	0.00248558	0.00134244	5.75883e-07	1.44645e-07	6.16809e-09
2.22646e-06	0.000286878	7.05022e-08	8.95977e-08	5.61928e-07	2.4272e-08
2.23794e-05	0.000414467	7.51752e-05	5.72715e-05	7.10061e-07	2.19606e-06
1.85024e-06	1.29199e-07	2.94803e-06	7.06172e-05	0.00123606	1.48832e-06
0.000478288	0.000147732	1.12176e-05	0.000196189	1.9961e-05	2.29475e-08
0.000222176	0.000148168	0.00210933	8.15041e-06	1.63204e-07	4.13429e-08
5.09271e-07	0.00010045	1.85973e-06	1.68721e-07	7.02875e-08	1.48549e-07
4.45947e-05	4.84692e-06	9.84173e-06	9.206e-09	2.5325e-08	3.45081e-07
5.23574e-07	0.000166709	5.68399e-05	9.15036e-05	8.03455e-05	2.75824e-08
1.26908e-05	9.15021e-08	1.94034e-06	7.43162e-07	2.70833e-06	0.000138314
0.00718149	1.50281e-08	5.45538e-06	7.30321e-06	0.00108553	5.73596e-09
2.9169e-07	0.000282383	1.09674e-05	1.18481e-07	9.66302e-09	5.478e-07
0.000303301	1.36943e-09	8.57009e-06	3.66778e-06	2.21777e-06	3.30194e-08
3.87376e-05	4.75038e-05	2.95162e-06	2.00205e-08	1.03131e-08	3.25151e-07
0.00153908	0.000150057	4.96598e-05	3.62664e-07	1.40372e-07	7.08135e-08
2.13237e-05	4.12099e-06	2.07835e-05	1.83039e-06	2.7681e-06	1.9491e-08
1.9828e-05	0.000188269	5.23371e-05	0.000477033	1.15784e-06	3.29896e-07
4.58385e-06	0.000182945	6.69867e-06	1.78798e-08	1.70079e-07	2.57697e-07
2.11248e-05	6.02064e-05	9.15407e-08	1.1308e-07	4.42097e-07	1.88752e-07
9.55716e-06	1.54103e-05	4.64006e-06	1.39373e-07	0.000133342	8.38806e-07
6.32668e-06	2.25249e-05	7.90713e-07	6.32941e-05	2.51205e-09	8.07776e-07
4.4934e-06	4.26772e-07	3.56092e-06	5.48441e-06	9.79953e-09	7.35343e-07
8.35736e-06	1.06183e-06	2.47863e-05	0.000669047	1.31535e-07	7.88146e-07
1.43843e-06	7.35246e-07	1.07458e-06	1.29327e-08	2.0917e-06	1.66502e-07
3.82711e-06	2.08367e-05	0.00088086	7.54096e-08	2.86359e-08	6.9807e-08
1.61923e-05	1.3987e-06	2.87297e-05	4.56041e-08	8.00373e-06	2.33409e-08
3.23693e-07	0.000265593	0.000152448	7.53101e-09	2.85815e-09	1.68535e-07
0.0022161	0.000150813	3.17423e-05	4.75119e-08	8.13752e-10	1.37107e-07
4.94581e-07	3.03622e-05	5.81208e-06	6.04051e-07	7.47405e-09	3.8148e-08
0.000296859	1.68736e-05	0.000585979	1.73384e-07	1.41431e-09	1.79826e-07
1.47353e-07	7.83901e-05	2.47842e-08	3.58617e-05	3.33721e-08	2.67833e-07
9.9032e-07	2.23652e-07	1.68332e-07	4.83186e-07	6.93949e-09	4.03537e-08
0.00340343	1.75275e-07	0.00167344	1.4159e-07	2.87848e-09	1.13466e-07
1.08811e-05	0.00106644	5.18059e-07	0.000195198	5.68051e-06	2.81772e-05
2.96408e-09	4.77163e-05	1.79764e-07	0.000107055	6.58852e-06	2.73817e-07
1.87419e-09	2.50939e-05	7.72055e-08	1.37967e-06	1.57205e-05	5.94394e-07
9.04174e-08	0.000163496	1.56616e-07	3.48052e-08	3.36937e-07	1.84169e-08
8.394e-05	1.36939e-06	3.39565e-08	1.00109e-05	4.81178e-08	7.67489e-08
1.04313e-06	3.45386e-07	0.000943117	1.45703e-06	7.01184e-07	4.15162e-08
5.98893e-08	7.2735e-06	5.1466e-06	2.49944e-08	7.9007e-07	1.63894e-07
3.86568e-08	1.20158e-05	1.39784e-08	3.81651e-09	5.31953e-08	1.78708e-08
2.57456e-07	1.14185e-05	1.87302e-07	4.07256e-06	4.28562e-08	3.05121e-07
3.41147e-07	1.18503e-05	8.9369e-07	2.29464e-07	1.48523e-06	7.26259e-09
8.60469e-08	1.05345e-05	1.7116e-07	8.79206e-09	2.29747e-07	3.11815e-07
0.00124141	9.99683e-08	9.27305e-07	2.21257e-06	0.000320921	4.8617e-08
2.28105e-08	1.86281e-07	3.73343e-08	7.44466e-08	1.05168e-07	1.54132e-07
1.79999e-07	1.64141e-05	1.51956e-07	3.56429e-07	8.81001e-08	5.78373e-08
1.73456e-08	1.0163e-05	1.94298e-06	3.10676e-09	4.59562e-05	4.52412e-08
1.36434e-08	3.17717e-09	1.36313e-07	1.94559e-07	0.000255802	5.27644e-09
0.00164515	0.00548824	9.40523e-08	2.9664e-06	1.30731e-06	5.12878e-06
0.000125111	0.00129847	5.13235e-08	1.46777e-05	1.69044e-05	1.12024e-07
2.06413e-06	5.97172e-06	2.15768e-07	4.56045e-08	0.00181531	2.56262e-07
2.77445e-08	1.59498e-06	3.96954e-08	9.68658e-07	0.000127847	1.19847e-07
4.71121e-09	3.61071e-05	5.08092e-09	1.13748e-05	5.10184e-07	6.91816e-09
0.0002994	7.30072e-06	2.83072e-07	1.67875e-07	0.00034526	5.16179e-06
2.99981e-09	8.89893e-05	1.73793e-05	5.67913e-07	2.54931e-07	1.85789e-06
0.00308036	9.79488e-06	7.96861e-08	3.50324e-06	3.24072e-06	0.000389257
2.78401e-05	0.00066983	1.39153e-05	2.05607e-07	1.44901e-06	2.25177e-07
1.2858e-07	0.000891978	7.1768e-07	9.09425e-07	1.40255e-06	2.31423e-07
3.45001e-05	0.000372744	1.39299e-06	2.26249e-06	0.000116123	1.16994e-06
7.60816e-06	0.000498818	9.96293e-06	3.14844e-06	0.000169529	7.52591e-06
1.23353e-08	0.00113097	1.56747e-05	1.31743e-05	5.10151e-06	1.90292e-08
7.62674e-05	8.29479e-05	2.57817e-06	7.81148e-08	0.000126852	4.30045e-07
0.000504476	0.000132816	6.1888e-06	2.72371e-08	1.30709e-07	3.47096e-06
0.0107908	0.00158262	2.54459e-06	1.61878e-07	1.2612e-06	3.01004e-05
0.000571254	0.000769231	1.31856e-06	5.76652e-08	7.33567e-07	1.30353e-06
8.57599e-07	0.0003569	2.15216e-09	9.62896e-07	5.63435e-06	2.11226e-05
2.5501e-08	0.000159979	0.000925728	1.35183e-07	6.37711e-08	1.15737e-07
1.73117e-07	1.33007e-06	5.56804e-05	1.68288e-09	0.000482921	8.67628e-07
2.34707e-05	2.57277e-06	0.000136736	0.000907189	4.45076e-07	8.13208e-07
3.90325e-08	1.25568e-05	6.09397e-08	1.0585e-06	3.03392e-05	2.15882e-07
8.03424e-09	0.00012709	3.73797e-07	8.89135e-07	3.89129e-08	2.97752e-07
7.73832e-06	2.95212e-05	5.70644e-09	6.50278e-08	0.000296219	1.16189e-07
2.18987e-08	3.77121e-05	0.000170847	8.59189e-08	9.59345e-07	1.51375e-06
5.32035e-08	1.32355e-05	1.00499e-07	7.05449e-10	0.000485442	5.73316e-07
2.7028e-07	0.00220577	9.33711e-07	0.000621622	0.000226898	1.24845e-07
1.20225e-07	1.75691e-06	6.49328e-09	7.66069e-05	0.000194423	9.3502e-09
2.51855e-07	2.00101e-06	0.000146127	1.46732e-05	3.06113e-06	4.2179e-07
0.00110794	1.11517e-05	8.66447e-06	9.76063e-09	2.06095e-06	3.44084e-08
7.43574e-08	0.000155795	1.68887e-06	4.71015e-06	1.82176e-05	2.26927e-08
0.00186645	1.11097e-05	2.32003e-07	2.86187e-06	8.34457e-09	1.9646e-07
1.04988e-07	1.29895e-06	2.82185e-07	2.46243e-07	6.48195e-08	1.28329e-05
2.84026e-07	5.3895e-05	1.38749e-07	2.00914e-08	8.55544e-06	9.96306e-08
0.000460841	9.37664e-07	5.84925e-09	1.37513e-09	2.17164e-09	1.00743e-05
1.44214e-07	0.000182026	9.42874e-05	1.90993e-07	7.54288e-06	9.8164e-07
1.70739e-05	5.01836e-06	1.25311e-07	8.29298e-08	6.35323e-05	1.33656e-08
2.2022e-08	4.25971e-05	6.0143e-05	3.90923e-08	1.27889e-06	2.85126e-07
3.16493e-07	1.22459e-06	1.60093e-05	3.3264e-06	0.000226231	5.93067e-07
1.23862e-05	1.78371e-05	1.76105e-08	7.98243e-08	4.58831e-10	7.06183e-07
7.83712e-09	1.43186e-05	4.83811e-05	6.5088e-08	2.09012e-05	7.78177e-08
2.22848e-06	1.16623e-06	2.30488e-08	4.8505e-05	0.0541074	2.67163e-08
5.86163e-05	0.000487969	1.18258e-07	4.37157e-07	5.03478e-10	7.96189e-08
5.06201e-06	0.00119209	8.19513e-09	5.3707e-07	0.000943145	5.66518e-07
5.47873e-07	5.26047e-07	4.03708e-05	1.30773e-06	3.63118e-10	9.11032e-07
0.000111215	5.53436e-07	2.52549e-07	9.77514e-07	4.01057e-07	4.47372e-06
1.08358e-08	6.86135e-07	1.21333e-08	2.22862e-07	8.51709e-06	2.09564e-06
1.62197e-09	3.53443e-07	1.45025e-06	7.052e-08	1.85169e-07	1.68772e-06
8.58901e-05	1.16567e-06	1.98437e-06	3.65186e-07	5.2297e-06	6.158e-08
1.10493e-08	2.14183e-07	1.13448e-07	1.86024e-07	0.000145325	9.02975e-09
4.43099e-09	1.02742e-05	9.02793e-08	8.47783e-08	0.00583453	2.42391e-09
1.93564e-08	0.000141664	2.63968e-06	1.77705e-07	1.57715e-07	1.87377e-09
7.72542e-09	2.94046e-06	0.000168514	4.80275e-07	3.21422e-06	2.24589e-08
2.85703e-05	1.14629e-06	3.28095e-06	0.000146031	3.99739e-06	2.49318e-09
3.59024e-05	0.000211925	2.9509e-07	3.47196e-07	2.1443e-06	3.60733e-06
8.97489e-05	4.49024e-07	6.72504e-05	1.30736e-07	1.18392e-06	2.54196e-06
1.16892e-09	1.08945e-06	1.04254e-06	5.68302e-09	3.26432e-05	1.0236e-07
1.69284e-08	2.68125e-05	3.31826e-08	3.24063e-06	6.22379e-06	1.31613e-08
8.04265e-09	2.62729e-07	1.28508e-08	4.74394e-05	2.27698e-06	8.90989e-07
2.20352e-05	3.68475e-05	3.90606e-07	1.84366e-07	1.24342e-06	2.12225e-07
9.74868e-08	2.58455e-06	2.15613e-06	3.91788e-07	0.00026474	9.83153e-07
6.47913e-08	7.48539e-07	1.91605e-07	0.000641185	3.30328e-07	1.58424e-07
2.84508e-07	0.00141587	0.000344754	5.41033e-10	1.6091e-06	6.22997e-08
2.01256e-06	5.31169e-06	4.75019e-08	9.55888e-09	2.40373e-08	5.44097e-08
0.000354891	1.89277e-07	8.19572e-08	6.71354e-09	5.8317e-05	1.10134e-06
0.0179168	2.0291e-05	2.89511e-06	5.97485e-08	4.10249e-06	1.8852e-07
3.30781e-07	0.000888454	0.000231125	2.13562e-08	9.37304e-05	4.24641e-08
2.75422e-06	5.80612e-08	9.76483e-07	5.80804e-08	6.93655e-05	3.14375e-07
2.44805e-05	2.45716e-08	0.000126062	2.74616e-09	6.12745e-06	1.46896e-06
7.6047e-09	3.2841e-05	3.19772e-06	5.48532e-07	8.75253e-05	2.54806e-06
0.0003161	1.42747e-06	1.25527e-06	1.46244e-08	8.25564e-06	8.0331e-08
0.00458982	3.38272e-09	7.83324e-07	1.26607e-08	1.62692e-06	2.06151e-08
5.7966e-07	2.50432e-07	3.64648e-05	1.02465e-08	3.99994e-07	4.73812e-07
0.000101436	4.83128e-06	1.19478e-07	9.37304e-09	7.94323e-07	1.5103e-06
6.61831e-07	6.74919e-09	3.68992e-08	6.42889e-07	1.44622e-07	5.43683e-07
2.66206e-06	5.42232e-08	1.32783e-07	4.81032e-09	1.66803e-06	1.17718e-07
7.20012e-05	1.21512e-06	1.18531e-05	5.7568e-09	4.94926e-08	4.3329e-08
0.000387101	1.67156e-06	5.77439e-07	2.75771e-09	5.95533e-06	5.78474e-07
4.99885e-08	7.11915e-06	1.14945e-06	2.08653e-06	3.01918e-05	1.55557e-07
6.83817e-06	1.2524e-07	1.73228e-06	8.1804e-05	0.000186201	8.47885e-06
0.00135079	2.60188e-05	1.64789e-06	7.64118e-07	1.79261e-06	5.45959e-07
3.75398e-07	5.6435e-07	1.78136e-05	3.98057e-06	2.15537e-05	3.20845e-07
5.29801e-08	1.01697e-06	6.06653e-07	9.95256e-06	0.0014056	6.98098e-07
1.31515e-07	0.000626753	6.87444e-07	8.23531e-07	9.51504e-05	1.40255e-06
0.000277445	3.13069e-06	0.000281014	9.41988e-08	1.09366e-05	3.3721e-06
1.20251e-05	8.20624e-06	0.000142931	1.12995e-07	1.41653e-06	6.50154e-07
0.000388775	2.60992e-06	4.655e-07	3.28529e-07	0.000942875	1.64606e-06
1.13597e-07	5.1026e-07	1.08617e-06	1.64794e-07	0.00490856	1.18827e-05
1.49547e-06	0.0118108	2.25777e-06	4.15362e-08	1.13853e-05	9.85514e-07
0.00133766	6.92901e-06	2.79561e-05	1.77934e-06	2.14802e-06	2.24329e-05
8.63999e-07	1.40148e-05	1.90107e-07	1.69598e-06	0.000942737	0.000601048
2.94438e-07	0.000242145	3.37475e-07	0.000331595	5.18695e-06	3.76909e-06
0.00567247	4.40129e-06	0.000162766	8.47179e-06	1.86112e-05	6.74031e-06
2.65828e-06	8.64253e-06	5.39072e-07	9.38536e-07	5.18967e-06	1.23273e-06
1.02087e-08	2.35274e-06	0.00012595	3.30542e-06	0.00168678	3.70472e-07
1.02234e-07	2.02564e-05	1.58929e-07	0.000171759	0.00013885	3.23413e-06
1.84508e-07	1.08306e-06	1.41823e-07	7.13436e-07	5.67928e-05	3.82085e-06
4.18637e-09	3.51706e-06	1.65273e-07	1.25928e-06	1.97206e-05	2.62877e-06
1.70684e-06	9.88427e-08	1.7049e-05	1.63031e-05	8.18366e-06	1.9632e-06
5.84585e-08	6.11873e-08	2.89329e-06	5.63554e-05	5.57595e-05	2.05669e-06
1.58466e-08	3.10615e-06	1.40302e-06	4.88038e-07	4.44163e-07	1.22085e-06
3.19491e-06	8.35155e-08	2.21467e-05	0.00285387	2.63179e-07	1.14358e-06
1.21019e-06	1.72853e-05	3.14462e-06	6.51592e-06	2.29595e-05	3.45464e-06
0.000319658	1.90966e-06	1.68453e-06	6.1357e-05	9.55399e-07	2.22648e-07
4.36259e-06	0.000106715	8.92186e-08	2.44732e-07	5.7579e-07	1.11714e-06
1.99509e-07	1.90785e-05	7.68133e-06	0.000299545	8.68758e-08	1.21295e-06
5.80706e-05	0.000198311	5.56376e-06	5.1419e-05	2.11149e-06	4.18151e-06
3.1588e-06	4.5487e-07	7.91178e-07	0.000489382	0.000285891	5.36926e-07
3.90317e-08	6.38787e-07	2.62038e-07	3.93836e-08	9.70054e-07	4.16392e-07
3.47163e-08	0.000157581	9.25133e-08	2.35463e-07	5.30161e-05	1.05985e-07
4.37026e-07	4.61568e-05	1.15634e-06	4.99255e-07	2.40895e-07	1.32337e-06
1.36724e-06	1.39796e-07	3.59986e-05	1.80905e-06	4.81062e-08	4.97771e-06
7.96407e-06	1.33451e-06	0.000203299	9.17173e-08	3.32822e-06	6.6121e-06
1.95358e-07	7.76423e-07	4.64909e-08	9.26964e-07	0.000552739	2.03818e-06
1.36309e-06	1.46325e-07	1.05297e-05	7.00733e-08	0.00121264	4.83446e-07
1.15261e-07	0.000189483	2.82226e-07	7.04083e-09	9.03054e-06	1.7154e-06
1.02143e-06	5.53043e-07	2.55795e-06	3.29569e-07	8.562e-07	1.35058e-05
4.4056e-07	9.10218e-08	4.84311e-06	7.05766e-09	7.69273e-09	5.69647e-06
4.77404e-05	0.000216499	1.7305e-05	8.60337e-08	0.000146475	1.54541e-07
1.56968e-05	6.54883e-07	3.324e-06	9.92613e-09	0.00200096	0.00030029
0.00137037	1.26077e-06	1.1238e-05	3.0465e-08	0.00023295	8.63196e-05
1.98595e-06	1.67465e-07	3.04857e-05	1.81152e-08	0.000434318	2.37426e-06
2.10652e-06	6.83764e-06	1.07618e-07	1.8759e-08	2.77436e-08	8.5824e-05
3.54215e-05	4.82975e-07	1.69476e-06	1.69605e-06	2.81688e-06	1.78084e-05
0.0013113	7.17726e-07	9.88461e-06	3.44872e-08	5.73361e-06	7.70185e-05
0.000634261	2.33596e-07	1.80792e-05	6.44689e-08	4.4738e-06	3.09835e-06
8.49356e-08	1.33887e-07	7.33663e-08	1.15283e-07	8.30633e-08	4.04682e-06
1.52607e-06	4.69937e-07	7.97774e-10	1.10947e-08	0.000452095	1.7764e-06
7.49535e-08	9.12427e-08	6.05322e-05	2.8385e-09	7.53444e-06	1.41206e-06
7.08573e-07	3.65845e-08	1.86367e-07	8.3495e-07	0.000330933	3.31143e-05
4.70267e-08	1.08305e-07	5.67009e-05	2.10646e-08	6.75995e-08	1.05417e-07
2.80122e-06	3.39068e-07	1.83534e-07	2.92142e-08	1.10838e-08	1.82238e-06
2.97635e-08	2.82106e-06	5.25811e-07	4.04365e-08	5.40943e-07	8.07952e-06
3.73751e-09	0.000192563	4.93499e-09	3.14237e-08	3.06017e-06	1.34909e-06
4.61488e-07	2.06832e-07	8.41235e-06	4.08067e-07	3.30657e-06	3.87862e-06
1.29285e-08	4.09565e-07	7.45667e-10	4.55247e-08	9.87256e-06	1.05545e-05
1.33733e-07	0.00720877	2.79816e-09	4.73176e-05	1.65033e-08	5.49626e-07
3.00952e-06	7.58258e-08	0.000174844	2.78793e-07	1.40212e-06	7.23162e-06
1.0895e-05	7.16809e-07	1.00263e-07	6.96007e-07	1.65823e-06	1.2824e-06
3.9008e-05	1.86317e-07	1.64226e-06	1.83408e-08	0.00010087	9.18138e-06
4.69552e-05	6.56482e-08	2.02561e-08	2.38355e-08	6.01773e-07	2.77052e-06
1.36767e-06	9.308e-08	8.82459e-08	1.5574e-07	2.41116e-06	5.81524e-06
8.39983e-05	5.02331e-09	1.68808e-07	1.1225e-07	6.35033e-08	7.35625e-06
5.20221e-07	1.30099e-08	5.79825e-09	1.8919e-08	2.34101e-06	1.13005e-07
9.76905e-07	2.06087e-07	1.74715e-07	7.75643e-08	7.15126e-07	3.08425e-06
8.14067e-05	3.99823e-07	1.68462e-06	4.95368e-07	1.6761e-05	6.50531e-06
9.89113e-09	0.000992907	3.52861e-05	7.08273e-07	2.11899e-06	3.10699e-07
0.000296877	6.68163e-09	3.54526e-08	7.28477e-08	0.00117577	4.96032e-05
5.15796e-07	3.20907e-05	1.21519e-07	5.50268e-07	8.16492e-07	1.59655e-08
0.00521642	5.25829e-07	1.54207e-08	2.30891e-07	9.40703e-06	2.09421e-07
1.1893e-07	5.17479e-07	1.26888e-07	5.54957e-08	7.36283e-08	4.51155e-08
9.62495e-05	0.000507575	4.69269e-09	1.48135e-07	1.62699e-07	1.66038e-05
2.9649e-07	7.92163e-10	2.16762e-07	1.04073e-07	5.12619e-10	4.37198e-06
5.73675e-05	1.79627e-06	3.95702e-08	5.99282e-09	1.3449e-08	5.22235e-06
1.10968e-06	1.43132e-07	1.9565e-08	1.14206e-06	5.1571e-09	3.1717e-07
1.20369e-05	8.39757e-06	3.03457e-06	4.6652e-07	3.7627e-08	2.16962e-06
9.51025e-07	1.25808e-06	2.90185e-06	8.96131e-08	4.2419e-09	1.09365e-05
4.8249e-09	2.66462e-07	1.35411e-06	8.47869e-06	1.06643e-06	4.239e-06
3.42139e-05	7.89527e-07	0.000272922	6.56023e-08	9.92345e-08	5.5306e-06
2.2338e-08	0.000183342	1.38287e-06	4.72508e-06	1.81687e-07	1.49309e-06
1.32948e-05	1.38706e-06	1.32475e-07	1.42919e-06	1.1969e-07	1.8793e-08
2.90895e-06	1.23351e-06	1.98975e-06	1.73133e-06	3.38023e-09	5.88639e-08
6.55096e-05	1.29798e-06	2.21728e-08	4.25682e-08	9.61312e-08	7.33128e-08
0.00039895	5.23138e-06	1.57096e-08	4.0111e-06	2.15765e-08	2.72861e-07
3.15404e-08	1.64743e-05	5.9883e-08	3.58168e-08	8.91476e-07	2.67489e-08
1.15518e-05	1.47926e-06	3.96356e-07	2.39931e-05	1.61532e-05	2.47279e-05
8.19812e-07	1.99728e-08	7.83925e-06	2.65711e-08	4.10259e-07	9.72402e-08
1.55057e-06	7.12151e-06	5.50085e-07	1.90641e-05	1.12911e-09	7.74436e-08
0.000678144	2.22723e-06	0.00260263	9.29372e-05	2.04494e-08	1.66732e-06
3.41227e-05	2.12353e-08	3.40219e-05	3.37931e-06	1.27e-07	0.00681705
3.31724e-07	2.39247e-06	9.4721e-09	2.55199e-07	9.79834e-08	2.59186e-05
5.48164e-06	6.6201e-09	4.56928e-06	8.87473e-08	2.50308e-10	8.07658e-06
2.76796e-06	3.03356e-09	0.000378436	3.00524e-05	6.15794e-10	1.77141e-06
1.87555e-05	1.28767e-06	0.000159239	0.000103118	0.000331111	1.59156e-06
0.000751277	1.75525e-07	0.00032519	2.35814e-08	1.63225e-05	0.000748374
2.42235e-05	4.73399e-07	3.80352e-06	1.78005e-08	2.64487e-08	1.40411e-07
6.47229e-06	4.17464e-09	0.0055944	5.35181e-09	3.08079e-06	3.72566e-06
1.44729e-05	3.13366e-06	5.39355e-06	1.26178e-07	0.000540236	6.51072e-07
0.000177448	2.24799e-06	8.26349e-05	2.19074e-07	1.4426e-06	1.52573e-07
2.64869e-07	0.000163429	2.47611e-07	9.10509e-08	3.1818e-08	3.69559e-07
1.27908e-06	1.99558e-06	1.07589e-06	2.26938e-05	5.12493e-07	6.89794e-06
0.000470385	2.57865e-06	2.37588e-07	6.38723e-07	2.93499e-06	2.88994e-06
7.18968e-05	5.35973e-07	2.19623e-06	2.61895e-08	9.31755e-06	6.43564e-07
6.19414e-06	9.78443e-08	3.50639e-08	4.52309e-07	5.96874e-05	5.1133e-07
2.11422e-06	6.56371e-08	0.000780888	5.89544e-07	2.81309e-05	1.97087e-06
4.16756e-05	8.45736e-07	3.84607e-07	5.80974e-09	1.80988e-08	1.02323e-06
9.91592e-05	4.51806e-08	1.38579e-08	1.45025e-08	5.17612e-07	9.21236e-06
5.11731e-05	0.000558681	2.11514e-05	6.02692e-07	0.00018983	6.45447e-08
4.69574e-06	6.65083e-05	2.55238e-07	6.01394e-08	1.30893e-06	6.28287e-06
0.000168338	2.52653e-07	2.76983e-07	2.52883e-06	3.60352e-07	1.16061e-05
5.20398e-05	1.81458e-07	4.57044e-07	4.54421e-08	5.832e-06	1.55758e-07
5.42695e-06	8.23958e-08	3.56274e-07	1.87333e-05	6.48279e-06	1.73048e-06
0.000601304	2.127e-08	4.50597e-07	9.65339e-09	1.20175e-06	0.00021139
1.00522e-05	9.73725e-07	0.000707237	6.50029e-07	0.000463821	9.47673e-07
0.000147069	2.69719e-07	8.24411e-06	1.11218e-07	1.89449e-05	6.70956e-07
6.36654e-05	4.27025e-07	4.55914e-06	1.726e-06	1.19239e-06	1.2957e-07
3.97589e-06	1.1292e-05	1.60932e-06	1.06276e-06	2.18539e-05	2.74663e-06
1.65797e-06	1.93811e-06	0.000124309	7.08265e-07	1.84429e-06	6.91523e-07
0.000302881	0.000205836	1.38619e-07	0.000855315	1.07462e-05	2.90604e-06
6.8668e-06	0.000132801	3.4673e-06	6.89547e-07	5.78398e-05	2.0865e-08
7.23774e-05	0.000555649	1.9838e-06	2.83533e-05	8.52617e-08	2.38983e-06
0.00263178	1.20957e-05	2.22943e-06	0.00250155	2.25563e-07	2.22362e-08
9.37408e-06	3.70729e-07	4.69307e-06	2.02592e-06	2.76258e-06	9.90504e-09
1.99469e-05	5.16274e-07	6.03418e-06	4.07451e-09	3.97078e-05	3.47635e-07
0.00250942	0.00117772	1.2374e-07	4.39563e-09	4.21742e-06	2.88498e-06
7.47708e-07	7.12646e-08	1.58151e-06	2.23551e-08	5.68136e-08	1.17176e-06
5.60249e-06	2.70255e-05	7.96617e-07	1.71681e-07	1.53381e-05	8.09019e-08
0.000369633	6.52265e-05	4.45219e-06	2.52744e-08	3.77876e-06	1.15827e-06
0.000774625	0.00138499	5.61727e-06	5.20418e-06	8.85031e-06	4.38091e-05
0.0106439	1.1629e-06	1.17249e-06	3.3303e-09	1.05735e-06	1.85505e-07
4.31796e-08	0.0107605	3.34794e-08	3.36753e-09	7.96225e-08	1.11799e-07
3.3951e-07	0.000691438	6.88145e-08	4.16768e-06	5.37285e-06	3.1341e-07
2.08513e-05	8.93955e-08	7.04055e-05	6.51673e-07	5.84211e-05	1.11879e-06
0.000578043	0.000800479	3.43729e-07	0.000257064	9.26097e-07	1.53253e-07
9.64901e-05	8.30089e-06	4.43601e-06	2.27801e-06	6.07866e-07	1.31147e-07
0.000179553	1.7732e-05	5.33685e-08	5.71427e-07	5.90987e-06	0.000408245
0.000413804	3.34672e-06	1.12942e-08	1.01206e-07	0.000248045	1.42474e-06
9.14988e-07	5.67525e-07	6.42656e-08	1.80043e-07	2.25171e-06	5.21653e-05
3.84218e-08	0.00335586	1.50689e-05	4.6889e-07	6.69876e-06	3.61605e-06
1.97573e-05	1.22963e-05	1.90365e-05	2.40979e-05	3.9392e-07	1.70305e-05
3.84323e-06	1.29977e-07	4.69782e-07	1.68382e-08	0.00696775	8.58552e-06
0.000234332	1.55134e-07	5.52925e-07	1.15947e-06	9.63984e-05	2.68017e-06
0.000280445	3.77756e-07	2.07174e-08	3.81052e-07	1.47564e-06	6.40177e-07
2.09239e-06	0.00095141	1.36774e-05	5.23294e-08	0.00443796	4.2913e-06
2.98134e-07	9.53889e-05	1.22193e-07	4.97929e-08	7.47634e-06	1.22632e-06
3.08442e-06	1.51951e-06	1.38287e-06	9.44838e-06	0.000135243	1.39995e-07
0.000439002	8.1224e-08	1.16175e-05	3.95646e-08	6.99775e-07	3.68442e-07
1.16131e-05	3.55499e-08	2.80999e-07	2.04317e-07	1.34787e-05	6.15128e-07
7.63153e-06	0.000324932	4.26478e-06	2.27437e-07	9.59015e-05	8.14388e-07
1.60523e-06	1.55003e-08	9.73305e-08	9.51927e-07	2.66417e-06	1.86719e-07
1.7042e-06	7.82054e-09	3.01776e-07	1.50684e-07	2.09106e-06	1.55917e-07
3.54333e-06	7.77287e-08	2.88478e-06	6.9171e-06	7.65307e-06	3.68288e-06
1.08236e-06	1.05746e-08	4.61785e-08	1.22434e-08	3.78432e-07	6.75727e-07
3.88982e-07	1.95821e-06	1.74738e-07	2.2644e-08	0.000218501	2.15684e-06
1.42623e-07	8.18956e-06	2.18978e-09	4.58185e-07	0.000368075	1.14791e-06
1.5428e-06	6.78425e-06	0.000854992	1.58272e-07	5.03767e-05	6.0897e-05
1.29619e-06	3.82442e-07	8.67564e-08	4.00347e-05	4.95418e-05	3.48935e-06
6.37717e-05	6.5832e-08	4.72832e-07	2.12893e-06	1.47564e-06	1.35287e-05
2.20434e-07	6.96901e-06	8.73576e-07	3.0352e-06	2.55659e-06	1.20154e-07
7.22142e-05	1.29705e-06	3.0944e-09	1.96121e-05	4.38973e-07	1.83042e-07
3.05995e-07	2.13864e-06	1.19081e-07	0.0121423	1.88883e-06	1.31349e-06
0.000403489	0.000166759	1.31057e-06	2.16224e-07	2.69121e-06	1.73667e-07
6.1838e-07	1.84102e-05	7.02569e-06	2.43125e-05	9.17907e-07	2.73856e-05
8.21236e-07	7.12777e-05	1.76058e-07	1.63915e-06	2.40007e-05	1.13835e-06
0.00701852	8.89061e-08	1.65676e-07	2.43667e-07	8.96713e-07	3.05535e-07
2.43187e-07	4.74534e-06	5.96085e-07	2.98442e-09	9.09818e-05	9.3319e-06
0.00258251	2.49688e-06	2.69167e-08	8.96197e-07	0.000305256	6.8458e-08
3.20031e-05	1.98801e-08	3.37787e-08	4.16489e-06	0.00114656	8.1229e-09
4.17155e-09	4.55029e-05	7.73021e-09	2.87598e-06	5.58089e-05	1.04035e-07
0.000228664	3.66575e-06	4.06749e-07	6.19734e-06	4.00838e-06	3.62309e-07
1.82657e-07	1.7867e-10	3.27414e-08	2.71642e-06	6.65797e-07	2.26204e-07
2.86552e-08	3.80126e-08	0.000336285	7.14764e-07	1.87242e-06	9.67551e-08
6.87208e-06	0.000777928	5.48975e-08	2.12875e-06	1.56937e-06	7.82775e-08
1.44848e-08	0.000586903	3.81429e-07	2.53973e-07	8.18679e-07	1.9265e-08
1.74811e-06	2.10036e-08	3.04093e-09	1.90214e-07	0.00159967	0.00261723
1.98579e-06	0.00178964	6.37711e-08	3.37345e-07	0.00480747	2.83344e-08
1.1756e-06	2.43742e-07	2.62029e-08	8.06834e-07	4.26129e-05	0.000195267
1.15183e-07	2.1004e-07	2.25741e-08	5.30794e-08	1.26002e-07	8.25644e-06
1.68382e-06	3.97438e-08	2.33785e-08	4.36059e-07	0.000189686	5.12472e-07
9.8342e-10	1.48698e-06	1.34652e-07	1.44289e-07	0.000140382	1.61239e-08
0.03443	1.11896e-05	8.13773e-09	2.58627e-08	2.13918e-05	1.01393e-08
6.15637e-06	7.12199e-06	0.000272196	1.00965e-08	0.00017373	4.43666e-09
3.53271e-05	5.25146e-05	5.55741e-08	2.10641e-07	0.00361953	7.17645e-07
1.89799e-09	1.38207e-06	1.86915e-08	0.000114847	1.65765e-05	5.64483e-08
1.20335e-06	8.51985e-06	6.0317e-08	2.89468e-06	8.76431e-05	1.17194e-07
5.72608e-07	1.09307e-06	9.66106e-08	1.02703e-05	3.19342e-05	6.34684e-07
1.81212e-07	0.000119542	1.47649e-06	2.32345e-07	0.000122311	1.11292e-08
5.01143e-07	2.06308e-06	4.7011e-07	1.06524e-07	9.69558e-08	1.96639e-07
0.00115145	3.53339e-06	0.00117016	2.32502e-09	2.08026e-06	1.11709e-08
3.7039e-07	5.69518e-05	0.000788669	1.29329e-05	0.000577405	5.94448e-09
4.05792e-05	5.06472e-05	6.99243e-08	2.31074e-05	9.32971e-06	2.91442e-06
6.06834e-07	0.00112776	0.000255408	4.5357e-08	2.24992e-05	8.5757e-06
1.1518e-05	7.75149e-07	2.4253e-07	4.9878e-08	0.000705986	1.47237e-06
0.000492216	0.000491197	8.58616e-07	3.76465e-05	6.37711e-08	2.21066e-07
0.00231949	4.028e-05	2.75694e-07	1.9737e-08	2.36812e-06	2.36364e-08
3.30221e-06	0.000191084	1.1357e-07	1.62221e-06	1.18348e-07	4.46894e-08
3.98653e-06	2.75065e-07	3.33169e-08	7.72094e-08	8.97105e-06	1.64045e-07
0.000454561	0.00131297	8.576e-08	9.59311e-08	9.58101e-08	1.7817e-08
1.37396e-05	1.91045e-06	2.39093e-08	7.91173e-07	1.33185e-07	3.05193e-08
0.000478898	2.91436e-08	3.61411e-06	2.96234e-08	1.21497e-06	3.88744e-07
1.20038e-05	9.50537e-07	6.953e-08	6.15973e-07	0.000135685	0.000197274
1.72881e-06	2.41597e-06	7.00881e-07	1.81104e-06	1.26687e-06	8.20777e-08
2.88343e-06	0.000492631	7.04871e-07	3.51405e-06	2.0702e-05	1.15841e-05
0.00201133	5.05828e-06	2.19046e-10	2.85271e-07	1.10227e-06	9.82163e-05
0.00386264	1.86546e-06	1.05026e-09	8.44947e-06	2.69982e-06	4.72262e-08
2.15654e-09	1.78545e-05	1.10113e-07	3.36215e-05	5.38742e-08	7.92415e-08
2.30982e-07	4.93463e-06	3.02731e-08	4.34186e-07	0.000936903	4.34969e-07
0.000427051	1.35217e-06	7.0288e-08	2.52316e-07	0.000202921	1.13204e-08
7.79852e-08	6.68858e-06	3.35249e-06	3.74257e-07	1.92823e-06
2.75114e-05	1.36002e-07	9.5563e-07	0.00733336	8.08535e-08
0.000328519	3.31958e-06	1.36243e-09	9.51321e-07	1.07335e-07
1.34882e-07	6.54845e-08	1.22821e-07	8.23079e-08	1.11858e-07
2.50225e-06	2.19672e-06	8.09642e-08	1.81047e-06	3.25207e-08
5.18896e-05	7.99122e-09	9.33742e-08	5.95928e-06	1.46105e-06
1.61077e-05	2.0803e-05	3.38093e-08	1.39315e-05	7.84707e-07
8.44987e-07	0.000137005	4.14189e-08	2.04202e-05	3.99964e-08
3.32099e-06	4.8977e-09	7.97941e-08	1.96459e-07	1.38374e-06
6.29545e-07	1.10868e-07	8.59691e-08	7.07238e-05	1.73102e-07
6.27187e-05	6.96835e-06	3.32749e-07	8.30554e-06	7.43162e-07
1.30557e-07	4.89677e-05	7.98804e-09	9.54249e-09	0.00018702
0.00123347	1.54712e-08	1.56665e-07	3.17433e-06	0.000421135
1.85674e-06	7.22755e-05	5.30039e-07	2.06617e-08	2.31652e-09
2.92434e-06	0.000949086	6.90122e-08	2.75205e-05	7.8537e-09
4.84213e-06	0.00078012	5.04336e-08	2.14638e-06	3.84572e-07
1.00079e-06	3.39059e-10	1.38415e-05	1.58188e-06	6.8203e-08
0.000161911	8.42255e-07	1.73564e-07	4.83806e-08	6.73419e-06
7.90929e-07	1.1801e-08	2.37956e-06	1.23149e-05	1.31439e-08
2.65692e-06	1.37939e-06	2.80859e-07	2.03706e-07	2.78206e-09
0.006153	5.45441e-08	2.50585e-06	6.97163e-07	5.25958e-05
3.80919e-07	3.89469e-06	2.22464e-07	2.30063e-06	2.30797e-09
2.1186e-05	1.56412e-07	1.80613e-06	5.12457e-08	1.05809e-06
2.37072e-06	6.88234e-08	2.98456e-07	8.56907e-07	3.87221e-09
1.36934e-06	1.15728e-08	2.36943e-07	9.38996e-08	3.49745e-09
1.26411e-06	4.29174e-06	6.95042e-07	3.01991e-08	1.17702e-09
6.84871e-06	1.0865e-05	3.76472e-07	6.68904e-08	0.000149377
3.7977e-08	2.8704e-05	3.053e-08	1.44026e-08	2.49279e-09
4.62781e-05	1.06863e-07	3.82341e-09	4.77781e-08	3.21268e-09
3.26901e-05	1.15822e-06	6.9955e-08	5.17925e-07	1.11207e-05
0.000321233	1.17328e-05	1.61188e-06	1.76592e-07	6.51946e-09
3.32802e-06	1.29989e-08	1.85221e-07	4.79521e-06	1.80183e-06
0.000431353	2.20928e-09	0.000266086	1.75217e-06	2.63137e-05
1.30909e-05	1.33181e-08	6.11597e-07	1.29654e-05	2.79122e-09
0.00323309	1.72368e-09	1.21481e-07	1.37024e-05	0.00141376
7.8178e-09	5.24807e-08	1.12518e-07	3.44153e-07	2.47277e-09
3.07995e-05	1.15766e-08	6.83418e-08	5.45327e-06	4.58078e-09
2.14569e-06	9.65367e-08	8.59721e-08	1.50623e-06	8.85553e-07
1.24416e-07	6.85519e-07	4.88545e-08	2.82233e-06	2.31958e-09
4.3704e-06	4.49383e-08	4.92134e-06	4.95888e-07	5.12594e-06
2.09459e-06	5.72319e-06	1.77579e-07	8.86743e-06	1.59729e-08
0.000201643	6.10658e-09	2.14355e-07	9.45592e-07	1.12246e-07
8.67101e-05	3.99116e-06	2.58079e-06	5.30875e-07	1.58084e-06
1.42554e-05	5.13378e-07	2.54575e-06	1.39409e-06	2.53742e-07
2.12182e-07	8.02498e-08	3.04838e-06	3.71131e-08	1.05661e-05
5.44818e-07	1.7206e-08	2.78519e-07	3.57827e-08	3.26791e-06
0.000450742	4.10188e-07	7.57778e-07	4.88655e-07	7.12406e-06
1.03008e-07	3.80558e-08	2.17104e-06	1.14833e-06	0.000115047
6.52075e-06		2.68485e-06	2.08251e-07	3.75571e-07
5.68711e-07		5.80156e-05	8.39493e-06	5.01075e-06
1.21538e-05		6.77707e-08	3.29244e-05	9.10487e-08
7.38874e-08		6.57971e-08	1.90794e-06	4.05565e-06
0.000113126		2.76866e-05	0.000153191	4.17717e-06
5.15102e-05		1.6584e-05	1.60271e-05	8.26632e-09
0.000132663		9.17789e-06	1.38434e-06	0.000152979
2.46762e-06		5.96992e-09	3.0387e-05	2.14903e-08
0.00131522		0.000155106	2.47611e-07	1.53541e-07
0.00144929		1.28246e-06	3.72124e-06	1.38916e-07
1.12636e-06		0.000129274	0.000110678	1.51757e-06
0.000133726		1.40906e-06	0.000161864	4.8951e-07
2.35336e-06		1.61814e-07	8.85107e-05	0.00237265
0.00050227		1.47631e-08	0.000136516	1.03205e-05
2.91854e-06		3.28542e-05	0.00160494	4.31781e-06
2.00644e-06		2.72112e-07	0.000129368	7.10516e-07
2.65032e-06		1.77754e-07	1.54351e-06	3.05013e-07
0.000155005		0.000228047	1.2709e-05	0.00850893
0.000124299		4.18592e-06	4.80112e-07	3.00875e-05
1.30942e-07		1.19441e-05	0.00026021	8.53516e-07
2.54095e-05		7.6901e-07	3.16682e-05	2.09006e-05
0.000370472		4.21143e-06	3.79021e-06	1.92774e-07
2.79003e-06		9.86681e-05	3.63001e-06	1.04619e-07
0.00022869		0.00462721	0.0002715	2.91374e-09
3.85459e-06		4.84992e-06	5.41396e-05	7.02563e-06
5.73438e-05		0.000920506	3.23846e-05	4.57556e-08
7.69971e-07		8.47178e-07	1.30454e-06	4.67447e-05
1.46635e-06		1.57796e-07	6.35974e-08	7.25197e-05
1.20517e-06		4.42723e-05	2.47839e-08	3.70816e-05
5.93704e-06		1.71304e-06	5.88994e-07	2.49745e-06
0.00187921		0.000387569	5.43635e-07	7.24026e-06
2.09419e-05		2.74664e-06	2.30925e-06	0.000354091
1.57029e-06		3.64113e-05	3.4102e-06	3.36846e-06
7.05673e-05		4.60295e-07	1.61614e-05	0.000516817
0.000273823		2.59828e-07	4.10401e-06	0.000157459
7.11625e-06		3.11682e-05	1.48186e-05	0.000261795
3.5971e-06		0.0219602	9.68009e-06	4.24027e-05
6.85418e-05		1.41771e-05	5.57339e-07	1.55648e-07
1.69288e-07		1.1665e-06	2.51699e-07	1.00983e-06
0.00456178		0.000535654	5.41406e-07	9.64025e-08
2.21762e-05		4.65922e-06	4.94144e-07	1.22366e-08
1.91867e-06		6.40814e-06	7.59379e-08	5.05704e-07
0.00691231		1.06143e-06	4.19684e-08	1.64802e-06
4.11576e-05		7.36192e-07		3.49393e-07
1.26477e-06		1.82277e-07		3.78049e-05
8.59172e-07		1.3072e-05		0.000636383
1.02098e-05		1.20998e-09		2.44488e-05
5.50118e-05		2.61716e-05		2.23968e-07
7.34032e-07		4.88591e-07		1.56732e-09
0.000135463		7.34469e-09		3.42942e-05
0.000349522		6.23821e-07		3.1305e-06
1.15513e-05		1.07898e-08		2.3362e-05
2.04553e-06		2.6883e-09		1.07524e-06
1.97625e-07		2.31594e-07		3.75246e-08
2.05176e-06		4.09371e-08		1.37617e-07
3.64603e-06		4.17055e-07		1.53347e-07
1.14663e-05		5.89124e-06		7.64626e-10
2.8923e-05		7.50523e-06		1.32727e-09
0.00116995		7.83487e-07		1.62555e-06
4.41898e-06		4.77261e-07		5.45508e-06
4.12754e-06		2.65086e-06		7.43517e-07
6.62096e-06		4.82983e-07		1.68514e-08
0.000511448		1.17699e-06		4.07154e-06
4.4901e-05		1.09434e-06		8.88638e-07
0.000300518		2.9414e-06		7.94387e-08
0.000287449		3.76089e-06		1.11766e-06
0.00141126		4.75932e-06		4.12851e-07
2.70167e-06		2.50909e-06		2.93488e-07
2.21357e-06		1.12553e-07		3.64024e-06
0.000125092		4.26955e-07		0.000168895
4.6655e-05		6.86289e-07		1.02091e-05
0.000186629		1.01824e-06		3.84172e-09
0.00114966		1.028e-06		3.60527e-07
1.37936e-06		6.25644e-05		1.81853e-07
0.000647441		8.57451e-05		0.000645124
8.85196e-07		1.24537e-05		2.14556e-06
5.58465e-07		3.83865e-08		6.50347e-05
2.04291e-05		1.19141e-05		8.65025e-09
0.000427925		3.11654e-05		1.25806e-06
0.000237985		0.000111528		1.05805e-06
0.000341335		3.98939e-05		7.47534e-07
2.70883e-05		0.000580955		0.00358722
0.000514575		0.00030106		3.15533e-07
5.57959e-06		8.57243e-05		9.13946e-08
3.48032e-05		1.63818e-07		1.88552e-06
4.0318e-07		3.73604e-07		6.30844e-07
0.000751281		7.52664e-06		8.74102e-07
6.49445e-08		1.76255e-07		3.26829e-06
0.00092127		1.34799e-06		2.88444e-08
0.000189716		1.5546e-05		6.67741e-08
1.86795e-05		1.36354e-07		1.59845e-06
9.78341e-05		1.85315e-06		3.6488e-10
0.000146926		3.40338e-06		1.38111e-09
2.57561e-06		4.84552e-06		2.23099e-07
0.000216884		0.000309015		1.71913e-06
0.000168432		2.18393e-06		1.35526e-06
0.00120867		3.2906e-06		1.78065e-06
3.43153e-05		5.9787e-05		2.72924e-07
0.00117113		5.4764e-08		1.28582e-07
8.96056e-05		5.42128e-07		2.15277e-07
0.00026303		5.37509e-07		6.77832e-06
8.53249e-05		5.93992e-06		4.90136e-07
9.49831e-05		2.48649e-08		4.61129e-07
0.000422515		8.91857e-08		9.76698e-06
0.000960496		2.61958e-08		2.74306e-07
1.95144e-05		5.56409e-08		3.6212e-08
6.10928e-06		1.52439e-08		5.83286e-05
0.000160979		3.4942e-07		1.04059e-08
0.00178956		1.96337e-08		8.10514e-05
0.000298059		3.7962e-08		3.19381e-08
0.000189083		9.42758e-09		2.07105e-06
1.65397e-06		1.2411e-05		3.75046e-05
1.3298e-06		1.63815e-06		6.0201e-05
7.27831e-08		0.00129652		9.43506e-07
0.000249602		3.0776e-07		5.53782e-06
1.95173e-06		1.5065e-05		8.80088e-06
0.00422217		6.47297e-08		1.8203e-07
0.000152202		7.85875e-07		1.18001e-08
0.000195764		0.000165914		3.26189e-07
1.27276e-07		1.08617e-06		2.6414e-07
1.58787e-07		6.90761e-08		1.08741e-09
1.60541e-07		7.74171e-07		1.1509e-08
2.28443e-05		9.55649e-07		2.15995e-06
1.04491e-05		1.79038e-08		2.87144e-07
3.92532e-05		3.50122e-07		5.96593e-09
1.56976e-05		0.000350081		5.42568e-09
2.82247e-06		5.31305e-05		0.000232832
2.40601e-07		0.000164623		1.85005e-07
5.69018e-06		6.53909e-05		4.35392e-08
1.43493e-06		7.33411e-07		8.36625e-07
2.18529e-05		2.56775e-06		1.26829e-06
1.61858e-05		8.32092e-07		8.50468e-05
1.15297e-05		3.57638e-07		1.87215e-07
4.26301e-05		2.00371e-07		0.000422337
0.00252299		2.90741e-06		0.00115445
3.81858e-06		2.49559e-07		3.37867e-05
3.99674e-06		6.10005e-06		0.000695601
0.000357854		2.31719e-05		2.00693e-09
1.53434e-05		6.85461e-07		1.3709e-08
0.00682299		6.96049e-07		4.9593e-08
4.83927e-06		0.000139913		1.65504e-06
0.00251866		2.67424e-07		4.6848e-06
5.64254e-06		4.37309e-06		1.27965e-05
2.25181e-05		2.37164e-08		4.23846e-08
6.28109e-05		1.94754e-06		8.48472e-08
6.27465e-05		5.92105e-08		9.93048e-09
1.14503e-06		7.83106e-09		7.7545e-09
0.000545824		4.13419e-09		6.49481e-06
1.92636e-06		1.05751e-09		0.000472235
4.14065e-08		8.97618e-08		7.39078e-05
1.30122e-05		1.58767e-08		4.03193e-05
0.0001132		9.0778e-08		4.23379e-07
1.7341e-06		5.69546e-09		1.50317e-06
4.33081e-06		2.04054e-07		1.39203e-07
1.79916e-05		5.11742e-09		2.27179e-08
1.16968e-05		6.94785e-08		1.96909e-07
8.28429e-06		4.73759e-08		1.23083e-07
6.25078e-05		3.9408e-08		8.25171e-07
1.84214e-06		2.47611e-07		2.77188e-08
1.41939e-07		3.12507e-10		1.55508e-07
0.00215038		3.37374e-09		2.0202e-09
0.00136979		1.07751e-09		3.82617e-08
1.21887e-05		1.47852e-07		4.14874e-07
5.59943e-06		6.12118e-10		8.55687e-08
4.08133e-06		1.46222e-08		9.19113e-07
5.3623e-08		2.0153e-08		2.6281e-07
0.000430827		2.36648e-09		3.16026e-07
4.04965e-07		1.83866e-09		1.0017e-05
5.14239e-06		7.0446e-06		7.00438e-06
1.00157e-07		9.37546e-08		3.20155e-05
5.86042e-06		8.68521e-08		1.30236e-06
0.000541718		6.71962e-08		6.58206e-08
2.7434e-06		2.01771e-08		9.70741e-08
3.65795e-06		4.19087e-07		7.86963e-08
9.39065e-07		2.21876e-07		7.81666e-08
8.14655e-06		6.2429e-07		1.29171e-06
2.02894e-05		5.22623e-07		7.4228e-05
0.00044873		2.34738e-08		2.02976e-05
4.95153e-06		6.17058e-08		1.18627e-06
3.34676e-05		6.9591e-08		2.32596e-07
0.00267079		5.35083e-08		4.34178e-08
3.25038e-06		4.93201e-06		0.000120984
1.56314e-07		0.000105511		2.2039e-06
6.39479e-06		1.99778e-08		2.61609e-05
0.00125903		3.57422e-06		4.97916e-05
0.00197294		0.000224107		0.000132374
2.26673e-05		3.35419e-07		0.000757579
6.69997e-09		1.19207e-05		1.99825e-06
0.00148977		3.99265e-05		1.05926e-07
2.32551e-05		1.4008e-06		2.03996e-06
0.000361053		6.20225e-06		3.47874e-08
0.0232936		3.36589e-06		1.48646e-08
1.99548e-05		6.05762e-06		3.91437e-07
5.06172e-06		7.77575e-08		5.51942e-09
3.4771e-06		3.04402e-07		6.63407e-08
5.28793e-05		0.000251351		4.92781e-07
0.00650905		1.35151e-08		7.42016e-09
6.58412e-06		2.46485e-08		8.43207e-08
5.65586e-06		1.1471e-07		2.27571e-07
4.59457e-06		0.000198606		7.46959e-08
6.11576e-07		1.9464e-07		7.77109e-07
2.31293e-07		3.24598e-07		2.30614e-07
0.000158283		1.01589e-06		9.74355e-07
1.51013e-05		9.63848e-05		1.83114e-08
3.9949e-05		0.000430673		2.84078e-07
1.84197e-06		3.70737e-05		1.38543e-07
1.03492e-05		1.77833e-05		1.7856e-06
1.40775e-07		0.000244469		1.10613e-07
8.8909e-06		5.8681e-06		3.77865e-06
7.05631e-06		2.45969e-05		9.60875e-07
		3.54285e-07		2.70854e-05
		3.95719e-05		1.41127e-07
		0.000329309		9.93142e-05
		1.9166e-07		3.60861e-07
		1.66953e-06		3.82588e-07
		5.39373e-08		1.97078e-06
		7.31913e-05		2.74606e-05
		4.36541e-08		4.29198e-07
		1.57934e-07		6.71609e-06
		9.00222e-07		1.20007e-06
		0.000245487		0.00142127
		8.86026e-08		2.04803e-06
		5.36349e-07		2.8537e-08
		4.63663e-07		1.32008e-07
		3.5162e-07		4.25629e-08
		4.18176e-06		4.81255e-09
		1.24941e-07		8.43671e-05
		2.55934e-06		1.21554e-07
		2.85734e-09		1.56975e-07
		4.15785e-05		8.85274e-05
		9.3311e-05		2.88833e-05
		2.94349e-07		9.69317e-07
		7.31787e-05		1.64469e-07
		4.73337e-05		8.71906e-08
		0.00146836		0.000206031
		7.01665e-07		5.99987e-07
		1.9786e-07		8.04469e-06
		4.10878e-05		1.49066e-07
		7.9715e-05		1.45918e-06
		1.33287e-06		4.34854e-07
		1.45747e-06		6.14654e-06
		1.17789e-06		1.65772e-06
		5.17279e-09		4.74665e-06
		6.57249e-07		2.30644e-05
		2.0893e-08		3.52077e-07
		1.28294e-06		9.59063e-07
		3.06681e-07		1.86064e-05
		2.92381e-06		2.92273e-06
		1.01028e-08		5.12478e-06
		3.48589e-07		5.44175e-09
		1.39752e-06		1.07405e-06
		1.91934e-06		7.21408e-06
		3.14671e-06		5.47231e-06
		2.97111e-06		3.55662e-08
		2.36283e-08		6.09589e-08
		1.13862e-08		3.50426e-06
		4.21475e-07		5.51353e-07
		6.57868e-09		7.73849e-06
		6.22207e-09		1.06294e-05
		5.39212e-10		1.40255e-06
		4.72405e-07		2.44328e-06
		2.48754e-07		3.32809e-07
		2.30275e-09		2.13782e-08
		4.82931e-06		2.48421e-06
		1.27968e-06		1.27943e-06
		2.17107e-06		6.30283e-07
		1.00896e-06		1.48795e-06
		5.00029e-08		1.10941e-06
		1.32678e-07		9.6055e-06
		3.05414e-05		3.05229e-09
		4.25923e-07		2.99695e-07
		1.82394e-07		5.43361e-10
		1.7292e-08		2.92819e-08
		1.32751e-06		0.00972045
		9.95651e-08		3.68829e-05
		4.75509e-06		2.14161e-06
		1.88493e-06		1.82942e-07
		9.72131e-07		0.000141577
		3.46585e-07		2.93233e-07
		1.20242e-05		6.61019e-06
		8.35701e-06		2.3277e-06
		0.000226427		3.38869e-07
		8.97336e-07		3.23003e-07
		1.25606e-06		7.18253e-09
		3.85972e-06		4.39397e-09
		5.86289e-07		5.8698e-07
		2.78458e-08		0.000275709
		1.6834e-06		4.01329e-06
		5.6117e-07		6.29813e-08
		5.31837e-07		1.83789e-06
		8.64421e-08		4.83061e-07
		3.53855e-06		2.31493e-09
		1.2662e-06		4.43514e-09
		0.00442417		5.8211e-07
		4.1398e-07		4.90342e-09
		1.79568e-06		5.458e-07
		8.52029e-06		4.58453e-07
		2.86869e-06		3.05646e-08
		2.99833e-06		7.82694e-08
		1.08372e-06		8.53358e-07
		1.9475e-06		1.28007e-07
		2.73188e-06		2.38491e-08
		5.28894e-07		1.62073e-06
		1.20683e-06		7.78869e-08
		1.92931e-06		6.25552e-07
		1.676e-06		2.14095e-08
		6.37711e-08		2.03312e-07
		3.24096e-06		6.40227e-08
		5.70941e-07		7.87395e-07
		2.00264e-05		5.81282e-09
		2.04419e-06		0.000508947
		3.32594e-05		7.509e-08
				6.17102e-07
				2.81609e-07
				2.72872e-07
				6.03937e-09
				6.44003e-09
				4.20569e-09
				2.93505e-09
				1.44709e-07
				7.6558e-07
				2.92615e-06
				2.11335e-09
				1.31504e-06
				2.90248e-06
				3.56836e-07
				1.24631e-08
				1.52552e-06
				3.24936e-06
				1.6106e-07
				1.78933e-07
				9.72577e-08
				4.41409e-07
				4.41166e-10
				2.66192e-07
				2.28652e-09
				1.3431e-07
				2.43935e-07
				3.24531e-06
				6.7247e-08
				1.02171e-07
				2.26617e-05
				9.65775e-09
				9.07588e-06
				1.01956e-07
				2.05063e-06
				1.31085e-07
				3.46949e-07
				4.23467e-07
				1.06718e-07
				4.40336e-07
				1.26234e-07
				2.65116e-07
				1.63554e-06
				3.2529e-07
				3.00055e-07
				8.69466e-07
				2.75496e-07
				7.66221e-07
				2.44981e-05
				1.34492e-07
				1.23104e-06
				1.16598e-06
				2.20454e-05
				1.0887e-07
				0.000124357
				9.09648e-06
				1.48186e-07
				2.14981e-07
				5.75712e-06
				9.82893e-08
				1.16382e-07
				2.55726e-07
				1.4378e-07
				1.08726e-06
				0.00977397
				9.69045e-07
				5.94522e-05
				0.000487948
				2.04413e-08
				2.92032e-08
				2.50315e-07
				2.25454e-07
				4.73676e-06
				3.69115e-08
				3.9385e-05
				1.94071e-05
				1.29255e-07
				3.00034e-06
				5.79455e-05
				2.4836e-07
				1.58603e-05
				3.7079e-05
				1.06818e-06
				1.59022e-07
				3.2669e-06
				1.7174e-08
				2.19538e-08
				0.000148005
				0.00322295
				5.81686e-07
				5.65594e-07
				2.1611e-08
				2.71576e-05
				3.08232e-07
				2.10301e-07
				1.39701e-06
				2.38058e-07
				9.69489e-08
				4.09215e-06
				5.77333e-08
				5.8798e-07
				3.32462e-07
				9.69025e-09
				1.2294e-05
				1.17972e-07
				6.16116e-09
				5.6995e-05
				2.55641e-08
				3.50299e-05
				6.27784e-06
				4.56962e-07
				4.96822e-06
				2.39931e-06
				1.52071e-08
				2.63813e-07
				6.82591e-05
				3.36451e-07
				0.000129309
				2.53321e-07
				2.38313e-06
				0.000173051
				2.12383e-06
				1.01417e-05
				4.9887e-07
				1.7635e-06
				4.07603e-09
				6.41251e-07
				1.14846e-09
				7.74747e-07
				4.18517e-10
				2.49863e-08
				8.82771e-10
0.0379196		0.00448967		0.0111792

## Sheet: Sheet2
alpha values
SOD(G93A)-Halo-FLAG		SYN1-Halo		Halo-FLAG-GPx1-Ter
Control siRNA (N=975)	YTHDF2 siRNA (N=765)	Control siRNA (N=1077)	YTHDF2 siRNA (N=808)	Control siRNA (N=1208)	YTHDF2 siRNA (N=717)
1.46884	0.492286	1.34821	0.605747	1.0134	0.982201
1.26298	1.3035	0.683992	0.870871	0.270829	1.46875
0.221873	1.04697	0.451746	0.127567	0.290306	0.454751
0.872491	-0.010646	0.655413	0.108622	1.15205	0.603058
0.233434	0.58768	1.08557	0.564195	0.751105	0.696557
0.768774	0.672105	0.362301	0.927292	0.625774	0.93283
0.772221	1.30778	1.04517	0.384252	-0.13952	1.50021
1.16035	0.403406	0.954533	1.10442	0.869711	0.274792
0.930589	1.02284	0.314654	0.130371	0.932273	1.59792
0.356795	0.968539	1.36819	0.327363	0.925913	1.46046
1.46286	0.765665	1.29914	1.12444	0.784528	0.772898
0.610516	0.568138	-0.148336	0.450066	0.346799	0.286183
1.5472	1.18708	1.35518	-0.14618	1.18144	1.43408
0.454241	0.989361	0.858762	0.371385	0.774551	0.999593
0.648166	-0.18546	0.532702	-0.164739	0.421384	0.373235
1.56295	1.14649	0.974432	0.109497	0.419508	0.738513
0.364148	1.53963	0.564732	0.564878	1.06485	0.917609
-0.029088	0.863753	0.606125	0.221083	0.839322	1.07083
0.289138	1.11421	0.442315	0.957458	1.02025	0.49075
0.458417	1.01877	1.4806	1.28783	1.22539	1.23392
1.80851	0.856882	1.31272	0.334567	0.225799	0.632646
0.358878	1.09521	0.326297	-0.234393	0.570079	0.976306
1.38336	1.68307	0.405012	0.729591	0.382124	0.167938
0.958713	0.921119	0.407774	0.108071	0.412553	0.358133
0.545219	1.06989	0.583193	0.0161011	1.20321	1.23069
1.30417	0.536138	0.170235	0.708214	0.450225	1.21179
1.71042	1.26614	0.311277	-0.401528	1.25128	0.0469929
0.646648	1.57901	0.383738	-0.339483	1.06119	0.987878
0.239804	-0.031639	1.00775	0.227041	0.433827	-0.0845854
1.21637	-0.00249026	0.648075	1.22647	0.877241	0.512443
1.3006	0.667534	1.1375	0.548599	0.83046	1.10846
1.06693	0.110905	0.628383	0.151409	0.619763	0.532453
0.670252	0.682752	0.643164	0.847857	0.114542	1.54811
1.2281	0.606941	-0.0613313	1.55208	0.782323	0.768636
1.25383	0.0296231	0.708119	0.907637	0.913771	0.453349
0.565456	0.422601	0.792163	0.23787	0.498984	0.836969
0.2697	1.03376	1.03413	1.27825	1.20686	0.61663
0.917543	1.1302	0.0752277	0.229816	0.672568	1.01584
1.44935	0.464717	0.668228	0.106791	1.01986	0.766907
0.430833	0.342642	0.689774	1.29244	0.367713	1.38181
0.596634	0.619633	0.49885	-0.254775	0.649306	0.515258
1.1523	0.994791	1.1966	0.510971	1.20287	0.239862
0.557774	0.867362	0.872511	0.950817	0.636262	1.58866
0.39709	1.04306	1.33795	0.987003	0.0073159	0.178377
0.676211	0.21451	-0.258903	0.677752	1.18837	0.307675
0.347191	1.14448	0.484763	-0.167177	1.19046	0.64719
0.12559	0.593494	0.981299	0.819118	1.28937	0.429895
-0.198232	0.696483	0.0396659	0.0664952	1.32489	0.649022
0.257692	1.25118	-0.0218542	0.28319	0.365518	0.5314
0.123044	1.29128	1.16086	0.935675	0.119748	1.28055
1.42095	0.972263	1.3534	0.639828	0.728902	0.272673
0.689429	1.34994	0.636323	0.153773	0.636797	0.279654
1.24414	0.26924	1.011	1.36762	0.855992	0.217859
0.499032	1.10205	1.14431	0.0597179	0.801739	0.419689
0.265002	0.346103	1.11912	-0.553384	0.109238	0.821343
0.278803	0.394102	0.909729	0.553145	0.894096	0.519966
0.421594	0.32353	0.401642	1.04705	0.9487	0.855438
1.29738	1.08131	1.57658	0.185728	1.24826	0.334641
1.27757	0.742092	-0.316485	0.344656	-0.526723	0.441704
-0.284496	1.11254	1.32517	-0.0389735	1.5434	0.0496266
1.0049	0.530587	0.958491	0.288137	1.00726	0.198637
0.543528	1.48449	0.252654	1.05992	0.9043	-0.218064
0.426993	1.0283	0.510279	0.530571	1.2639	0.899283
-0.0921853	0.997913	0.6819	0.44782	0.300925	0.576872
0.0814035	1.54805	0.188577	1.01724	1.5723	0.788219
1.29647	1.08549	0.64637	0.0595265	0.725638	0.786279
1.10288	0.843337	0.34343	0.954015	0.214679	0.666396
1.07314	1.05549	0.722734	0.849124	0.68569	0.773771
0.510563	1.05687	0.54676	0.530476	0.0749315	1.21566
0.000933962	0.847655	0.420569	0.40082	0.414533	0.628585
0.677292	0.536367	1.10931	1.30608	0.317187	0.834413
1.31579	0.966024	0.272291	0.608997	0.86521	0.2238
0.725923	0.386018	1.19889	1.54697	1.16221	0.770387
0.861717	0.514564	0.519248	0.197566	0.78168	0.619996
0.64592	1.49032	0.30771	0.314977	0.687885	-1.021
-0.117209	-0.209806	1.21819	0.904813	0.560177	0.728982
0.556171	0.926017	1.14334	0.703115	0.120407	0.701177
1.18585	1.42415	0.488047	0.714715	1.09562	0.798243
0.815252	0.18353	0.309644	-0.0198507	0.125492	-0.0697505
1.1358	0.613701	1.10938	0.818169	1.01246	0.493691
-0.0423655	0.925902	-0.151163	0.296362	0.938547	0.72533
1.22251	1.33146	1.82638	0.196155	0.74998	1.1955
0.726299	0.166182	1.1516	-0.286626	0.134291	0.333512
0.428632	0.789108	0.975539	1.16325	0.909224	0.244129
1.2735	0.202653	0.791405	0.883159	1.0104	0.346473
0.796715	-0.386787	0.749659	0.475235	1.02313	1.01173
0.291749	0.812001	0.435303	0.236609	1.2918	0.96362
0.853156	0.861833	0.78113	0.108778	0.257424	0.565957
1.09477	1.18213	0.314132	0.526275	1.31887	1.3
0.41419	1.27668	0.644905	0.479658	0.0248122	0.0791587
1.20926	1.05671	0.216279	0.471223	1.2444	0.923535
0.341106	0.172419	0.522578	0.768208	-0.686127	0.804309
0.213497	0.764596	0.554015	1.27243	0.719364	0.78554
0.303108	0.720548	0.107164	0.244221	0.694033	0.158914
0.788986	1.04681	0.658281	0.896162	0.934414	0.501169
0.399246	1.50378	0.207279	1.22879	0.858822	0.245234
0.478843	0.997048	1.14349	0.766336	0.127324	1.17963
0.29549	0.443103	0.325097	0.670109	0.171366	0.763214
0.363445	1.10345	-0.585775	1.01882	0.724954	1.11339
0.703713	0.395279	0.393634	0.125229	0.718899	0.357283
0.593231	1.00855	0.0376763	0.493659	0.640754	0.793824
0.148745	0.992572	-0.423943	0.495938	1.17745	1.11231
0.153195	1.50144	0.89947	0.447974	0.27113	0.916691
-0.159899	0.835201	1.0998	0.468353	0.747746	1.43862
0.948808	1.21977	1.05129	0.754702	1.11226	0.744083
0.736882	1.13587	1.36275	0.431556	0.119228	1.48409
0.94331	0.682861	0.0315153	-0.160007	1.02465	0.729211
0.914601	1.63559	0.717797	0.676941	0.54541	-0.327299
0.709458	1.44276	1.29609	0.829188	0.496156	1.25456
0.645923	0.654955	1.42649	0.17097	0.771316	0.613653
0.863797	0.879149	-0.180764	0.185596	0.692984	1.12906
1.07783	1.01749	1.17699	0.0226058	-0.071584	1.77775
0.815172	1.03056	0.547956	0.651508	1.21881	0.395043
1.28018	0.101865	0.227279	0.944104	0.936452	0.680229
1.15493	0.919439	0.581679	0.82925	0.168967	1.22038
1.13553	1.07657	0.511228	0.154084	0.593274	0.748551
0.868659	1.42535	1.00421	0.473201	0.651055	0.269153
0.528342	1.3045	0.889836	0.767896	1.23074	1.35425
1.2026	0.534441	0.998071	1.5709	0.428511	1.02616
1.22598	0.616038	0.294728	0.143395	0.910299	0.715167
0.0128652	1.09578	0.832872	0.882138	1.10029	0.0868806
0.0975376	0.784853	0.627693	0.674823	0.411738	1.26
0.808665	0.949336	1.11175	0.710865	1.54656	0.640961
1.15752	0.178378	0.919537	0.559736	0.800457	0.877402
0.92728	0.525799	0.69688	0.0744694	0.963388	0.855567
-0.462523	0.801087	1.16985	-0.131006	0.788647	1.21175
1.2395	0.280538	0.926863	-0.627178	0.448259	0.44669
0.0522941	0.696279	0.736368	0.468539	0.926472	0.985279
0.71136	1.36713	0.664737	0.0975221	1.20266	0.752987
0.408891	0.913479	0.59081	-0.362844	0.24012	-0.214762
0.0967598	0.471632	1.08226	0.590975	0.474454	0.924538
0.645451	1.48196	0.063145	-0.374357	0.15009	1.11415
0.905562	1.77192	0.950668	-0.00692293	0.152284	0.38356
-0.119386	0.93471	0.618311	0.604351	0.828637	0.6863
0.119991	0.570511	0.642879	0.049075	1.13835	1.32203
0.90263	0.655907	0.470908	0.0373545	0.733242	0.730229
1.10144	0.619223	0.549161	0.639122	0.739728	0.577088
0.876779	0.908602	0.988283	0.239059	0.317829	0.648515
0.552185	0.328466	0.672902	0.470801	0.780721	1.01254
0.293733	0.866825	0.716765	0.10246	1.34782	0.0610055
0.761022	0.539628	0.333296	0.726312	-0.02057	1.30829
0.821958	1.01248	0.448642	0.18471	0.32139	-0.0998858
0.139915	0.480989	0.361186	1.03768	0.531424	0.963155
0.308435	0.461985	1.49336	0.125226	0.332316	0.347159
1.07985	0.714547	0.0962758	0.50753	-0.170757	1.58
1.20346	-0.0370197	0.316141	1.01643	0.160314	0.372655
1.19818	0.897611	-0.254752	0.405128	1.38374	0.604055
0.706587	0.533025	0.223789	0.498683	-0.0867279	0.421062
1.18914	1.44648	0.645656	0.864652	0.133392	1.07256
1.07654	0.0918232	0.833888	0.958765	0.396964	0.721075
0.712239	0.259699	0.17042	0.456486	0.604782	1.05573
1.23393	0.385614	0.54959	0.476601	1.24508	0.350385
0.7055	0.474909	0.323612	0.673318	-0.286335	0.816288
1.34404	0.745414	0.201271	0.935978	0.961734	0.584083
0.153378	0.231749	-0.330612	1.07751	0.583819	1.09185
0.681569	0.649422	0.0317256	0.848879	0.761065	0.644133
1.46137	0.383523	0.0320588	0.871184	0.875309	0.237112
0.678974	0.503313	0.0366682	-0.338536	0.416413	0.625484
0.750062	0.922098	0.733892	1.3533	0.314625	0.0931313
0.949744	0.317629	0.416909	1.71747	1.26961	0.191359
0.688314	1.24706	0.494577	0.338658	0.770044	0.245434
1.20945	0.431969	0.113008	0.17886	0.56064	-0.0317446
0.342313	1.19158	0.308111	1.08054	0.458682	-0.106266
1.32259	0.613094	-0.312512	1.13477	0.866158	-0.238896
0.89042	1.19025	1.24429	1.42015	0.863708	1.11697
1.41123	0.750377	-0.0718219	0.479759	1.34542	1.58371
0.93949	0.530428	0.451713	0.338888	-0.0170506	0.457192
0.608475	0.0575083	0.338726	0.131541	0.222153	0.112145
0.993088	-0.0421175	-0.158957	0.328792	0.646436	0.558767
0.643157	0.906613	0.0714725	0.583781	1.45605	0.299177
1.01897	1.08684	0.474594	0.239707	0.568414	0.216524
1.04455	1.16014	1.43852	0.550209	1.25991	1.0641
0.816347	0.519746	1.15539	0.125021	0.997129	0.65509
1.32027	0.577079	1.71786	0.707698	0.381551	1.55126
1.19165	0.757149	0.373052	0.368893	1.04073	0.678058
0.319826	0.25437	-0.264341	0.316879	-0.11708	0.919696
0.573462	0.848369	0.502611	0.0562811	1.07471	0.475734
0.885855	0.850046	0.260893	0.958281	0.890292	0.805252
0.890971	0.150527	0.890992	0.610915	0.771663	0.301837
1.49237	-0.0300384	0.0751924	-0.191382	0.0016735	1.58641
1.03928	0.0529628	0.717426	0.193325	1.37328	1.15369
0.155321	0.459728	0.224265	0.95235	1.19045	0.578959
0.47626	0.520435	0.704113	1.01595	-0.593685	0.212029
0.942725	1.19034	1.19913	0.165614	0.460446	0.31865
0.599077	0.983624	0.259156	0.770662	0.758751	0.239058
1.29553	1.25405	0.686271	0.640483	-0.28341	1.03262
1.30052	-0.255582	0.773365	1.12065	1.31098	0.967824
1.14431	1.26807	0.574302	0.663064	0.651714	-0.410099
0.614823	0.209124	0.702171	0.0798397	0.143651	0.99117
1.30954	0.868688	0.850536	0.423867	1.37272	0.155735
0.941129	0.134698	0.183571	0.877202	1.38047	0.848928
1.00282	-0.290959	0.80448	0.790516	0.856887	1.59198
0.566358	0.629892	0.323259	0.251286	1.0227	0.525714
0.427916	0.579998	1.32441	0.656202	1.52371	0.643387
1.08613	0.0460427	1.11874	0.367946	0.880322	0.881604
0.640124	1.1676	0.632064	0.545658	0.981271	0.441537
0.767527	1.11518	1.67626	0.401063	0.629068	0.751356
0.316767	0.0654182	0.266416	0.674194	1.1034	0.627183
1.17536	0.182665	1.47717	0.725523	0.479664	0.383864
0.5825	1.26406	0.801658	0.223904	0.450109	1.08907
1.36733	0.867125	0.335946	1.13832	1.03497	1.06336
1.23288	1.19103	0.182954	0.918174	-0.226851	-0.747167
0.0658717	0.732897	0.241025	0.496411	0.585712	0.977444
0.156643	0.455856	0.524656	0.523204	0.526181	0.566557
0.68802	0.650213	0.752499	1.08971	0.580298	0.753238
0.147292	0.797668	0.286231	0.604355	0.253072	0.567464
1.22069	0.548377	0.261188	-0.520955	0.51499	0.477216
-0.381684	0.771026	0.576395	1.07789	1.1294	1.2628
0.631564	0.445981	-0.359915	1.09092	0.749878	1.17947
0.468526	-0.235632	1.56371	0.263124	1.20483	0.379711
0.975061	0.715717	0.949674	0.746872	0.381418	0.577496
0.326976	1.23437	0.442437	0.334904	1.63731	0.824059
1.16377	0.43692	0.353669	0.343522	0.220304	1.35288
-0.0141287	1.42115	1.24436	1.03849	0.195115	0.78953
-0.131196	0.931715	0.154963	1.6681	1.16209	0.772565
0.501875	0.803741	0.588959	0.0691383	0.596941	-0.0490667
1.38696	0.831249	0.477096	0.752543	1.05615	1.36008
0.764633	0.365002	0.445168	0.249086	0.820406	0.852096
0.710373	0.591229	1.63389	0.515253	1.25726	0.67757
0.406856	1.0229	1.02747	0.210507	1.48522	0.177995
0.0824256	0.494686	-0.279683	0.258049	1.0768	1.32974
0.21504	0.981871	-0.546773	0.00309217	0.559759	1.51691
0.523311	0.958045	-0.0291655	0.0491081	-0.00702611	0.300864
0.102647	0.713685	0.766948	0.211074	0.664953	0.232891
-0.139223	0.801781	0.546043	0.394945	0.0073159	0.781836
0.120892	0.7803	-0.0764278	0.255425	-0.148833	0.272502
1.07256	0.528555	0.0210695	-0.880074	0.412842	0.562662
0.0164042	1.05945	0.692304	0.518151	1.54019	1.39235
0.417052	0.405984	0.545893	0.382685	1.09317	1.58933
0.65705	0.401802	0.523511	1.14025	0.293408	0.980939
0.43273	0.984328	1.05615	-0.24896	1.23388	1.25037
0.0849811	0.623762	0.889688	0.258187	1.49371	0.506996
1.16212	1.29973	1.30361	1.33235	1.23919	0.44352
1.39989	1.2876	0.567004	0.947745	1.14872	1.58319
1.43655	0.438089	0.386037	0.693106	1.0518	0.939689
1.26105	0.504999	1.4281	0.632859	0.268595	0.937371
1.29065	0.146301	0.141216	0.0184208	0.91303	0.825812
1.84916	1.09073	0.84909	0.529774	1.03114	0.318146
0.471463	1.1756	0.125255	1.13957	0.433473	0.978077
0.298328	0.243604	0.149731	0.791944	0.45362	0.58378
1.00246	0.787674	0.079232	1.09597	0.924388	0.514497
1.2381	-0.0863124	0.001205	1.31919	0.78061	0.46593
0.260912	0.772767	1.34561	0.826131	1.28493	1.10752
0.937661	0.780692	0.0361561	0.632094	1.05132	0.598321
0.24367	0.579972	0.476796	1.09105	0.45999	0.017829
1.07469	1.38381	0.116873	1.41301	0.976926	0.242206
1.22755	0.299982	0.49586	0.321925	0.627323	0.392746
0.955108	0.889988	-0.060973	0.97812	0.720474	0.222362
1.34563	0.258024	0.966101	0.425823	1.20675	0.296599
0.983688	0.984998	0.104279	0.564786	1.32469	0.207185
0.68095	1.19186	0.162047	0.983449	1.54679	1.23118
0.173616	0.826409	0.649792	0.300932	1.07194	1.54717
1.27258	0.404296	1.21484	0.987758	0.781965	0.980195
0.863841	0.593723	1.3114	0.375957	0.263233	0.581163
1.86978	1.01837	0.259461	0.483697	0.865249	1.59294
0.25602	0.41395	0.408069	0.183506	1.31365	0.607987
0.407312	0.624501	1.07038	0.125858	1.2043	-0.0972133
0.968053	0.216333	0.151278	0.800309	1.02961	0.643593
0.80473	0.744435	0.957014	1.21719	0.21588	0.725826
1.02104	0.223583	0.398946	0.436717	1.11063	0.386302
-0.0451269	0.439282	1.39901	0.816242	0.441803	0.445209
1.42783	1.3861	1.31798	0.40721	0.857827	0.778857
0.32403	1.32919	0.33462	0.274563	0.831829	0.455795
0.519792	1.50203	0.883321	0.375452	0.954876	0.130146
0.710032	0.376905	0.127743	-0.19313	1.16552	-0.162523
0.563207	0.420256	1.40475	1.12215	0.677882	0.733509
0.785904	0.454909	0.125497	0.973057	0.39357	1.00665
0.686962	0.664632	0.458451	0.481676	0.704438	0.779319
0.38724	0.989766	0.77802	0.494094	0.653881	1.16602
0.729339	1.13995	1.00529	0.83814	0.995222	-0.722735
1.34731	0.857826	0.446419	0.810907	0.495026	0.100558
0.885918	-0.429736	0.413235	0.792551	0.2518	0.4472
0.896808	-0.0613708	0.356137	1.21979	1.21786	0.768574
0.252871	0.265439	0.677	0.401483	1.01731	0.37841
0.916305	0.784512	0.187765	-0.0480544	-0.0676156	0.290858
0.420331	0.560943	-0.0348275	0.297365	1.32247	0.770746
1.40614	1.1434	0.434011	0.905372	0.375111	0.697488
0.213522	0.0717824	0.612378	1.10461	0.61288	1.15641
0.682017	0.738656	0.824108	0.954113	0.709046	1.07893
0.674037	1.00515	1.15513	0.347708	0.62841	1.58261
1.376	0.494921	0.942607	1.03935	0.760725	0.585194
0.950485	0.785224	-0.101717	0.432032	0.776687	1.34306
0.846752	0.134535	0.530085	0.226132	0.157197	0.420139
0.366631	1.51059	0.348859	0.242854	0.518712	0.897156
0.266851	1.32298	-0.344615	1.00877	1.05414	0.447145
0.10808	0.278247	1.6793	0.207968	1.26102	1.08976
0.0874237	0.520365	1.29176	0.313021	0.582953	0.346129
0.680492	0.842234	1.46257	0.361058	1.24406	0.728686
0.342922	0.287265	0.832318	0.568706	0.906186	0.433171
0.528268	0.629227	0.750881	0.654567	0.448111	1.09704
1.04655	0.329046	1.0163	0.0484698	0.344786	1.40224
1.49016	0.357787	0.983126	0.66872	0.343059	1.29183
1.14888	0.783315	-0.0285781	0.441075	0.697087	1.09896
0.820681	0.0494052	1.2848	0.933516	1.00283	0.426788
0.740035	0.969764	0.699962	1.5643	0.601369	1.40178
0.615508	0.740391	1.00168	0.014367	0.704692	0.831494
-0.233748	0.793145	0.286752	0.33986	0.369359	1.37685
0.569313	1.21243	0.445631	1.23496	1.12933	0.601478
0.288084	1.0092	1.10444	0.587742	0.0688478	0.133819
0.794293	0.254134	1.01049	0.22185	0.598756	1.31106
0.86554	0.084179	0.976298	0.736857	0.64085	1.20116
0.63881	0.194019	1.06389	0.906341	0.732714	-0.424311
0.61536	0.344174	1.00845	-0.0991561	1.68368	0.649223
0.925112	1.32371	0.247866	0.447576	0.344803	1.47116
1.18538	0.394027	0.0509246	0.538187	0.301592	0.578025
1.46118	1.046	1.5769	0.884591	0.828083	1.45135
0.382689	0.730514	0.343444	0.497477	0.933678	0.525177
1.03001	0.273958	0.357546	1.07599	-0.54311	1.25819
0.962374	-0.0315119	-0.366911	1.25409	-0.0539684	0.355335
-0.114811	0.788975	1.15764	1.41971	0.702919	1.20008
1.03654	0.856934	0.253536	-0.17576	1.49607	0.794999
0.0565829	0.850245	0.827159	0.302539	0.568705	0.857898
1.53719	0.565192	0.36969	0.864685	0.727976	1.03782
-0.133465	0.408596	1.52966	0.461937	1.30584	0.348851
1.64365	0.623071	0.894233	0.296471	0.451591	-0.202339
0.518971	0.427337	-0.106951	1.18363	0.196877	0.880878
1.05312	0.557265	0.380182	0.246399	0.256381	0.428669
1.33675	0.69514	0.227435	0.808548	0.304353	-0.363619
0.386465	0.560767	0.0790539	1.06901	0.617299	1.03684
-0.0318347	0.536798	0.877464	1.10392	0.0758982	-0.357487
0.372593	0.402915	0.527976	0.88652	0.715877	0.40428
0.759037	0.355187	0.778016	0.112334	0.456886	0.752046
0.574618	-0.209037	0.664829	1.14533	1.33636	0.336254
0.0125857	-0.0464834	1.16977	1.01755	1.06482	0.974417
1.10877	0.975685	1.57025	0.561743	1.34228	0.505099
0.0456365	0.225048	0.349079	0.350529	1.10813	0.501892
0.314937	0.607461	0.806107	0.711819	0.940552	0.456578
0.184117	0.861842	0.740082	0.0919417	-0.252404	0.319886
1.50402	1.23898	1.11726	0.556515	0.522837	0.211677
1.151	0.834072	0.55495	1.22393	0.751207	-0.0587468
0.700784	1.27185	0.698666	0.515145	0.923111	-0.0304997
0.0701345	0.585986	0.342543	1.01098	1.21915	1.42721
0.923034	0.767168	0.0265049	0.428355	0.140624	0.607435
0.656881	0.746028	0.977613	0.412772	0.773964	0.251855
0.414961	1.01578	-0.0551628	0.326319	0.139692	0.586971
1.25993	0.798725	1.19731	1.11745	0.302123	0.900331
0.885984	0.247026	0.205299	-0.0301475	0.538347	0.722221
1.4623	0.164232	1.57914	0.465631	1.15494	0.329665
1.36405	0.424122	0.573345	1.16037	0.535405	0.851509
1.1768	0.508847	0.625089	0.274726	0.900229	0.454882
-0.0187302	0.817776	1.17155	-0.107685	0.850215	0.76031
0.202856	0.544456	0.428749	0.44765	0.502488	0.666614
0.358909	0.346537	0.709249	-0.0199976	0.2053	0.278937
1.25052	0.0212564	0.356728	1.00197	0.955983	0.571897
0.638111	0.968788	0.762461	1.1529	-0.0636371	0.544045
0.868906	-0.162491	0.652197	-0.0382903	0.893037	0.112205
1.23836	-0.107659	0.557416	-0.0877723	0.629114	0.200025
0.387806	1.08403	0.983029	0.477986	0.786508	0.503417
1.03448	0.77424	0.0103397	0.519778	1.17401	0.650374
1.61613	1.00473	-0.287852	0.790268	-0.267147	0.150003
0.868358	0.966536	0.4275	0.560401	0.206855	0.060002
1.3127	0.354013	1.05969	0.588653	0.0142237	-0.179922
0.264706	0.529589	0.35389	0.0174064	1.37793	0.34623
0.45542	-0.213298	0.49433	0.154201	0.116335	0.0884542
1.30183	0.0236307	0.723775	0.913449	0.00188773	1.1255
0.354711	0.872316	1.59061	0.601996	0.315593	0.226057
1.5847	0.827591	0.849381	0.719822	0.367895	0.465014
-0.132186	0.410266	0.502346	0.523903	-0.217993	0.53605
0.966918	0.932542	0.831158	1.07037	0.00482001	-0.203337
1.72393	0.484824	-0.334117	0.0207723	0.95766	0.360738
1.33429	0.913241	-0.2143	0.398697	1.06915	0.767182
0.35897	1.31731	0.567357	0.207232	0.623269	0.573007
0.307646	0.478946	-0.00485146	0.986483	0.6552	0.88318
0.606486	0.447455	0.249809	0.100851	1.52047	0.0264672
-0.100707	0.916877	1.01519	1.38297	0.150834	0.182382
0.784478	1.29342	0.517256	-0.528367	0.570218	0.716208
0.692328	-0.940376	0.0592842	-0.269791	1.42473	0.756935
0.146313	0.572577	1.1965	0.357352	0.336331	1.62249
0.190043	0.800838	0.760763	1.01559	1.14651	0.721264
-0.0538599	1.21229	0.666098	0.0477631	1.0194	0.289237
1.20838	0.767326	1.40442	0.455486	0.402696	0.635796
-0.169607	0.913324	0.552449	-0.121122	0.288885	-0.0135411
0.439104	0.721172	0.93584	0.622861	0.668395	0.903384
1.3666	0.375402	-0.569454	0.69739	0.830893	0.574183
1.06386	1.04913	0.290951	0.82905	1.23663	1.32399
0.0153617	0.745852	1.44069	0.8533	1.36199	0.188259
-0.106245	1.12031	1.00713	0.140092	0.758558	0.555566
1.54973	0.84095	0.813411	-0.377539	1.07579	-0.451971
0.273233	0.834041	1.1729	0.929008	0.892509	0.278863
0.607484	0.643618	0.428196	0.0847133	1.01554	0.445265
0.287124	1.30662	1.41349	0.468214	0.0179756	-0.0416619
0.499008	1.50834	0.418186	0.284326	-0.181808	0.77352
0.539194	0.48881	-0.0730307	1.03674	0.796552	0.536023
0.760626	1.00633	0.586033	1.02361	1.49841	1.06491
1.48941	1.08757	0.55789	1.14708	0.929737	0.405619
1.37624	-0.159122	0.867793	0.233426	-0.249245	0.579019
1.40735	0.992231	0.355514	0.200819	0.677334	0.64838
0.825381	0.980496	0.381279	0.475791	0.652434	0.285697
0.640613	0.74296	0.26623	0.581532	1.02774	0.0563914
1.31701	0.643478	0.407382	0.450426	0.148155	1.23573
1.36712	1.12304	0.169378	0.321584	1.35011	0.577138
-0.569859	0.323931	0.763683	0.576431	0.738866	0.368205
1.27615	0.0411078	0.917823	0.809701	0.879218	0.291682
0.741896	0.909242	0.0385756	0.945312	0.87603	0.902188
1.39201	-0.467514	0.0258147	-0.174956	0.287668	0.504654
1.28542	1.02592	0.59462	0.35593	1.42183	0.00938917
0.865531	1.08207	1.3241	0.986574	1.1338	1.19798
0.735347	-0.466971	0.369114	0.0235704	1.46046	1.54123
1.34643	1.01511	0.824623	1.21445	1.25057	0.0579083
1.25627	1.16888	0.631569	0.890168	1.24444	0.473232
-0.0645694	0.153119	1.18327	0.339666	0.662757	0.829566
0.710977	1.37253	0.95028	0.958366	1.24577	0.627631
0.729387	0.896573	0.41062	1.24932	1.82407	-0.0502655
0.228854	0.775427	1.1701	0.285362	1.38827	0.0445109
0.723655	0.217192	1.53592	0.927392	0.447792	0.154613
1.46227	0.76669	0.605302	0.567168	0.409699	0.388241
0.203827	0.423857	1.32292	1.30003	1.20034	0.125005
1.35532	-0.159946	0.728918	-0.132413	1.26105	0.25345
0.84481	1.6376	1.20697	0.517288	0.935593	0.610495
0.904001	0.875484	0.803434	0.953528	0.384998	0.595738
0.641438	0.83839	0.403855	1.22841	1.36227	0.864993
0.0300813	0.916999	0.821391	0.826153	0.38734	0.57862
1.61631	-0.256485	0.799588	1.43686	0.759771	0.526633
0.5458	1.30875	1.28715	-0.324814	-0.188215	0.571894
0.126895	0.656568	1.35059	-0.505122	1.53684	0.870473
0.675797	0.687535	-0.0128878	0.045213	0.753315	1.08355
0.358343	0.848946	0.40892	-0.010574	0.970819	0.528944
1.15394	1.5075	-0.0222605	0.356347	0.629804	0.0541626
1.50027	1.13408	0.368814	0.176138	1.13998	-0.00532181
0.842901	1.36233	1.07902	0.559151	0.348634	1.40086
0.453588	0.787668	0.514281	0.0289391	0.986611	1.36612
1.23661	0.226934	0.146326	1.18278	0.458259	0.926593
0.243892	0.701823	-0.00777666	0.150677	0.376215	0.510229
0.69558	0.836008	0.397651	0.849198	1.10981	0.960314
0.756579	0.698194	0.930242	0.913261	0.987459	0.967667
0.558376	0.491061	0.492149	0.741237	0.382981	0.170766
0.954065	-0.446358	1.42268	-0.00127011	1.01163	-0.0202693
0.706695	1.16084	0.432529	-0.388324	1.08874	0.664037
0.975978	-0.2647	1.41969	0.885552	0.409752	0.405475
1.28235	1.46151	1.11059	1.02653	1.23368	0.600068
1.07231	0.723222	0.402783	1.14338	0.946308	0.677732
1.09819	1.0606	1.22557	0.556611	1.74162	0.562549
0.849651	0.297815	1.23182	0.606478	1.32071	-0.39791
0.990721	-0.0558221	0.136915	0.101664	0.493728	0.45532
0.967174	0.877333	0.793642	0.677634	-0.403156	0.915471
0.482968	0.721951	1.06923	-0.0683596	0.282775	-0.249536
1.35642	0.437172	0.448741	0.251233	1.35131	1.03242
0.629654	0.666598	0.853028	0.166704	0.895442	0.470326
-0.170602	-0.159202	1.15201	0.206795	0.245471	0.794872
0.245541	0.422942	0.586118	0.896891	1.36962	1.07917
0.629694	0.855549	0.689216	0.137529	0.999279	0.751859
0.915087	-0.0272409	0.921604	0.42646	0.945649	0.120763
0.394214	0.808229	0.522833	0.530899	1.23665	1.27243
1.76457	0.855288	0.4152	0.181812	0.944196	0.163602
1.39288	0.394761	0.904246	0.0754271	0.418079	0.668194
1.47924	0.62358	0.813746	-0.252688	0.297096	0.837432
0.726901	1.21228	0.729274	0.156282	0.844386	0.598625
0.933079	-0.368616	-0.0465645	0.218162	0.780721	0.514777
1.06546	1.1813	0.928844	0.321068	0.310858	0.944728
0.756277	0.234521	0.589997	1.13745	0.19887	0.918826
0.64654	0.601616	0.6515	0.687257	0.182673	0.38955
0.209974	-0.113439	0.0708773	0.33799	0.401278	0.482797
1.14097	0.879502	-0.185144	0.156178	1.13847	0.803413
0.668127	0.727176	0.532028	0.628432	0.499875	1.2052
0.309476	0.71891	0.498625	0.943856	-0.109584	0.752285
0.282784	0.801663	0.627366	1.01594	0.644863	0.404288
0.379276	0.155195	1.21692	0.917334	0.624053	0.300629
-0.0437106	-0.180538	1.57132	0.657764	1.12401	0.384686
0.693788	-0.645425	0.837698	-0.296473	0.119607	0.922927
1.04564	0.570407	0.775878	0.0981067	0.966924	0.435918
1.20816	1.01358	-0.0294769	1.15406	0.725474	0.232576
1.11235	0.356144	0.669536	0.485074	0.666111	0.478235
1.21797	-0.0145288	0.225167	0.442489	0.0393259	0.269811
1.26827	0.459748	0.242058	0.454949	0.413854	0.370743
0.45382	1.34618	0.935449	0.171597	0.496635	0.0517371
1.30119	0.292088	0.532299	0.482005	0.855552	0.969325
0.69157	0.769009	1.07804	0.520993	0.976045	0.466862
-0.0093042	1.15037	1.34827	1.39864	0.449394	0.464986
0.419541	0.46814	0.912499	0.14533	0.571968	0.340123
0.294526	0.388925	0.558066	0.254391	0.980503	0.407949
0.0319853	0.964979	0.732608	1.26763	1.58419	-0.142043
0.952149	1.25569	0.423671	0.620003	0.72682	0.106847
0.813094	1.1497	0.934366	1.12141	1.40983	0.609334
0.900652	-0.116472	0.994018	1.32562	-0.0138211	0.36311
1.17597	0.320605	0.140949	0.455272	0.100239	0.552098
0.496907	1.00353	0.966083	0.512855	-0.131531	0.315271
1.16882	0.510761	-0.349984	0.647009	0.427263	0.467944
-0.236125	0.706356	0.250254	1.04058	0.319887	0.550355
0.809953	1.18052	0.239258	0.407061	0.905577	-0.0636692
0.65653	0.245124	0.774232	-0.295787	1.50677	0.361689
0.28951	0.528054	0.15406	0.796919	-0.0276126	0.0910262
0.967813	0.553873	1.45932	0.336228	0.317686	0.477708
0.659981	1.10692	0.703587	1.16759	0.261736	0.327066
0.0603782	0.771036	0.428942	0.816882	1.00266	0.447094
1.3944	0.575819	0.945754	0.895666	1.21054	0.58602
0.521016	1.4087	0.624317	0.922931	1.15219	0.120513
0.858422	0.20165	0.952563	0.877299	0.709624	0.668284
0.512509	1.25173	-0.209094	1.08026	0.617886	0.612651
0.369364	0.0624984	0.488271	0.133702	1.46366	0.54609
-0.31211	0.877506	0.526691	0.513769	0.750842	0.145463
1.09131	1.17123	0.964417	1.63554	0.999722	1.25859
0.596517	0.579242	0.933123	1.26754	0.993789	1.11017
1.24013	0.808368	0.800366	0.271399	0.5327	0.793548
1.34729	0.719264	0.0594858	0.775469	0.98351	1.25087
1.44741	0.794488	0.903024	0.97195	0.757224	0.0960725
0.771884	1.08032	1.29188	0.636591	0.503176	0.475381
-0.13621	0.488265	0.36939	0.571111	1.1434	1.55681
0.558561	0.743045	1.17536	0.766585	1.23739	1.47315
1.09756	0.662478	0.1945	-0.201943	0.361946	1.74346
1.05464	0.55269	0.89869	0.799006	0.415347	0.75879
1.55075	0.635549	0.774643	0.42356	1.71307	0.00528352
0.185389	0.803147	1.09531	0.0862433	1.14113	1.09151
1.1692	1.58993	-0.337036	0.443077	1.01009	0.939794
0.127298	1.21836	0.216954	0.241615	0.865347	1.00489
-0.126971	1.45414	0.747984	0.455362	1.18785	1.09368
-0.165057	0.496879	0.401524	0.205569	0.918104	0.94096
1.20219	0.685625	0.927286	0.533599	0.607412	1.26805
0.129783	1.0125	0.667335	0.960776	0.409708	1.11538
0.812113	0.562718	0.39712	1.04613	0.634258	0.515767
1.58146	0.981399	0.388798	1.53866	1.42393	0.672055
0.80067	0.646048	-0.128787	-0.318909	0.66111	0.706137
1.09627	-0.152558	0.273197	0.486766	0.499385	0.0471529
0.939323	1.46909	1.02893	1.45604	1.31569	0.245471
0.471589	0.0665602	1.13336	-0.137283	0.853791	-0.0677025
0.374858	0.22034	-0.414405	0.432188	0.724507	0.170519
0.668412	0.608418	0.70143	0.901875	0.128738	0.537591
1.04925	0.729159	0.247866	0.58379	1.47547	0.269581
1.15656	1.3946	0.834828	0.654164	1.04748	0.221261
0.712852	0.54331	-0.145727	1.11983	1.22232	0.985611
1.4657	0.772232	-0.143456	0.368393	1.19064	0.516068
1.23363	-0.749181	0.336663	0.938716	0.869983	0.924581
1.13811	1.49808	0.33795	0.0341895	0.323762	0.885564
0.799876	0.708426	0.398694	0.458021	0.203481	0.0247556
0.432027	0.677122	1.3833	0.176333	1.2963	0.538192
0.0732477	-0.322048	0.835267	-0.0508662	-0.242668	0.309623
1.04107	0.0336301	0.39015	0.0642582	1.19751	0.621312
0.80098	0.692389	0.386928	-0.0900297	-0.597086	0.533484
0.218956	0.153451	0.936604	0.881496	0.237547	0.687615
0.756817	1.43364	0.545463	0.673265	-0.0385542	0.742536
0.557425	0.843661	0.593636	0.261933	0.687595	0.137473
0.9582	0.694017	1.04674	0.787408	0.289656	0.350614
1.09064	0.635886	0.635169	1.28766	0.645149	1.15626
0.500129	0.310506	0.437221	0.948824	0.908447	0.129498
0.695149	1.22278	-0.238191	0.332347	0.413052	0.764794
0.679751	0.604552	0.24323	0.899436	0.776139	0.129544
0.901399	1.09659	0.42282	1.27556	0.071226	0.720438
0.774825	0.490526	0.415841	0.304379	1.00303	0.919704
0.793832	1.54356	0.731441	0.618819	-0.0931809	-0.16031
0.215517	1.07986	0.0117793	0.065527	1.33655	0.141028
1.23682	0.488382	0.234106	0.671426	0.442811	0.470362
0.243959	-0.28903	0.576929	0.54645	0.883065	0.0113016
1.64832	0.499366	0.160596	0.892547	0.358404	0.301032
0.130853	0.489438	-0.136858	0.18034	1.14247	0.657755
0.779081	0.536513	-0.584897	0.61428	0.406817	0.401349
0.090794	1.23734	1.26802	0.286045	0.125504	0.329063
0.736787	0.255898	0.0863115	1.56997	0.604921	0.470983
0.820182	0.363552	-0.0497343	0.637071	0.691689	0.534539
0.414628	0.72618	0.486177	0.637514	0.746084	0.945932
0.331758	0.940121	-0.110212	0.0327297	0.855163	0.33774
0.992993	-0.255058	-0.0787163	0.638711	1.00959	-0.482842
0.716039	0.739597	0.352203	0.205146	1.53643	0.29537
0.432735	1.44364	0.3489	0.377687	0.13594	0.999576
0.76152	1.06605	0.872699	0.429773	1.24788	0.0540467
1.08324	-0.0671006	0.379388	0.905399	0.0628676	0.444591
1.18093	0.168403	0.294265	0.306482	1.04177	0.339273
1.78123	1.18855	0.267755	0.754281	0.769948	0.482527
0.369655	0.671893	0.841652	-0.181602	0.00883037	0.544009
0.0185123	-0.0137461	-0.114971	0.0391339	0.535387	0.169396
-0.327876	0.0563031	0.351559	0.724738	-0.206594	0.0918565
0.137533	0.549446	0.925262	0.277182	0.970541	0.818344
0.152864	0.404907	0.411449	0.698777	0.598609	0.101129
0.414267	0.221602	0.705232	0.299538	0.192008	0.335466
0.616147	0.630804	0.48338	0.233218	0.662362	0.975174
1.32973	-0.441308	0.122512	0.601381	0.149567	0.287539
0.655548	0.453724	1.22351	0.627245	0.558098	1.23443
0.834306	1.46735	0.213768	1.18186	0.155188	0.235096
0.726157	0.426106	0.321713	0.301866	0.786107	-0.295224
1.11209	0.257117	0.790642	0.598119	0.0299523	1.20131
0.814302	-0.118705	0.16477	0.231291	0.696951	0.0510078
1.0676	0.979286	0.721785	0.122418	0.600778	0.475041
0.486952	0.322946	0.648167	0.222401	-0.0663076	0.637834
0.447119	0.893394	0.121285	1.00667	0.195925	1.05004
0.190763	0.130528	0.385573	0.755806	1.01748	0.462211
0.31467	0.326024	0.482227	-0.337541	0.767114	1.66192
1.45052	1.17412	0.772681	0.414847	0.749315	0.183255
1.24223	1.0458	1.01008	0.725331	0.722548	0.650576
0.515616	0.153735	0.689757	0.65568	1.31775	0.282455
0.912303	1.31544	0.854997	-0.0420751	0.686181	0.454655
1.80288	0.422948	0.582684	0.654419	0.644287	0.652884
0.524904	1.01621	0.598074	-0.323466	-0.37909	1.0757
0.0315042	1.23057	0.456271	0.760989	0.661909	-0.164113
0.805327	0.17334	1.27239	1.35846	0.879341	0.847641
0.102887	0.629958	1.74384	0.936976	0.48647	0.573475
0.880522	0.459461	1.10695	0.239096	0.642783	0.114558
0.856373	1.54296	0.102451	0.771218	1.04892	1.03268
0.880657	0.671339	0.499524	0.648386	0.234815	1.12955
0.833309	1.20453	0.315417	0.834502	0.7699	0.0459875
0.987349	1.46748	-0.359814	0.971455	0.834518	0.0528089
0.641134	-0.375947	0.670467	0.84159	1.43082	0.190853
1.19244	1.51682	0.510865	0.310174	0.782608	0.353572
1.08452	0.0389718	0.564934	0.343255	0.288408	0.344262
0.246334	0.310901	0.85398	0.905547	0.225306	0.180071
1.00735	1.28776	0.406624	0.470825	1.6635	0.354151
0.160159	0.210046	0.173749	1.12822	0.790049	0.430978
0.883899	1.02171	0.520143	0.479815	0.954215	0.452173
0.0648616	0.166677	0.639237	0.557642	0.202321	0.787088
-0.38915	-0.362006	0.839121	-0.282292	1.16829	0.256117
0.465474	0.897509	1.3102	0.672272	1.2679	0.946239
1.14423	0.300918	0.0524157	0.708739	0.10907	1.08896
-0.0229908	0.0960655	0.656259	0.00346612	1.06319	0.738505
0.4025	1.11935	0.472662	1.15049	-0.387446	0.493448
0.656153	0.326042	1.12658	0.673986	0.725043	0.576999
0.492415	0.748451	0.319931	1.39856	1.24863	0.0453251
0.664425	0.292602	-0.121499	0.315566	0.611472	1.03009
0.726504	1.31201	-0.970628	0.297165	-0.171819	0.139097
0.138144	0.866485	1.30141	0.925608	0.777792	-0.227158
0.425286	1.274	0.218379	0.133017	1.33449	0.687829
1.4841	1.195	0.660486	-0.401102	0.450109	0.0702376
0.363588	0.0154812	0.84909	1.15239	-0.0922118	0.424454
0.241031	0.4071	0.694793	1.04551	0.125255	1.36525
-0.0643493	0.777972	0.5946	0.146503	1.52171	0.150995
0.377119	0.708383	0.63886	0.137958	1.32303	0.947644
1.00909	0.123477	0.86838	0.875438	0.10741	0.138348
0.911258	1.27984	0.60035	0.702487	0.655418	0.452609
1.50797	1.26899	0.472978	0.158529	0.865321	0.748588
0.847111	0.03906	-0.0260251	0.589608	0.250512	-0.359753
0.729148	1.48595	0.535637	1.15423	1.08722	-0.122286
0.513592	0.420266	0.286652	0.036188	0.689868	0.737407
0.406353	0.371902	0.342021	0.158287	0.430232	0.959233
1.0155	-0.213598	0.428043	0.863474	1.40163	0.0201036
0.818624	0.450259	0.217642	0.776084	0.508562	0.00697527
0.678681	0.76145	0.346169	0.770019	0.601341	-0.0659847
0.581408	1.10957	0.679149	0.769402	0.18182	0.58192
0.0866509	0.83928	0.751022	0.394601	0.991773	0.0577414
1.16229	0.903345	0.864578	0.394925	-0.249401	-0.00680359
0.402911	1.03759	-0.177905	0.0578318	0.976991	-0.240581
1.29924	0.464944	0.967746	0.547777	0.368674	1.26323
0.618643	0.947594	0.660622	0.25634	0.831161	0.639687
0.689173	0.710273	0.484632	1.06599	1.43812	-0.211384
0.677577	0.917071	0.584107	-0.261265	0.659949	1.22206
1.3716	0.628559	0.270348	1.23719	0.584326	0.276259
0.334991	1.12676	0.451942	0.716515	0.49809	-0.237488
0.452933	0.553654	1.38469	0.475112	0.781837	0.597563
0.573836	0.461366	1.04384	0.662906	0.667314	0.476662
0.705383	0.476886	0.904463	0.785758	0.34927	0.78393
0.424178	0.5655	0.580281	-0.116769	0.233519	0.821503
0.62899	0.450517	0.640518	0.296789	0.0923004	-0.0619824
0.458841	1.32639	0.295378	0.652816	1.35262	0.382748
1.15185	0.175399	1.02552	0.789928	0.83349	0.923381
0.467294	1.14036	0.470542	0.56939	0.800211	0.656386
0.0499669	0.157426	0.628662	1.14983	1.05223	0.684205
0.972754	0.607326	-0.071041	0.513086	0.145636	-0.182485
1.12759	0.691014	0.804912	0.941444	1.20591	0.106988
0.640659	0.777045	1.19333	0.482559	0.617573	1.03592
1.64291	-0.111976	0.865163	0.188362	1.50124	0.228348
1.17401	1.11274	1.05599	0.53188	1.32388	-0.0826081
0.989231	-0.058798	0.369616	0.501296	0.625119	0.93149
0.276101	1.11095	-0.345381	0.423582	0.256278	0.306576
0.207896	0.829697	0.705351	0.657149	1.16676	0.879538
0.946182	0.670847	0.225986	0.309429	0.551664	0.617303
1.36631	1.26474	0.257521	0.74735	0.81843	0.502185
1.12882	1.52196	0.908562	0.634451	1.06866	0.533447
0.884657	0.528352	0.3899	0.396078	1.49764	0.850342
-0.107945	0.723809	0.759116	0.0625732	0.927566	0.460185
-0.288172	0.37285	0.670467	0.424823	1.63213	0.645634
0.919078	0.0451061	1.40832	0.777808	0.367663	-0.306378
0.132804	0.722621	0.832601	1.03392	0.56424	0.589055
1.35222	0.662113	-0.201495	0.248394	0.038947	0.582541
0.518906	0.494856	0.832324	0.403355	0.0363394	-0.151716
0.112378	0.459773	0.301769	0.841468	1.0536	0.977482
0.113268	0.778859	0.912702	0.245722	0.471415	1.05751
0.880265	0.249876	0.200243	0.846986	-0.112343	0.260694
0.371896	0.445457	0.766422	0.891279	0.639076	0.492965
0.546795	0.762285	0.377013	0.993092	0.0947102	0.387038
0.897226	1.036	1.73139	0.226064	0.989221	1.75641
-0.0561012	0.143715	0.445419	0.988727	0.289224	1.36631
0.649546	0.7212	0.618229	0.32446	1.06866	1.4593
-0.0756463	0.140609	0.841539	0.863025	0.418953	0.361216
1.14442	0.0799093	0.0627377	0.407903	0.305034	-0.0470674
0.681667	0.119063	1.62752	1.68	0.711247	0.368107
1.26234	1.57663	0.859593	0.339617	0.762417	0.192447
0.373398	0.642447	0.499887	0.906234	0.811697	0.680462
1.10258	0.717304	-0.139349	0.115922	0.135054	-0.0634486
0.671957	0.773073	0.0586991	0.584513	0.856781	-0.246274
1.00933	1.18551	0.224204	1.20775	0.148438	0.470014
0.442328	-0.0548931	1.03463	0.302077	1.1269	0.708167
0.756177	-0.25894	-0.109924	0.463931	1.00516	0.953531
0.240598	1.26618	0.627521	0.972161	-0.414342	0.00380241
0.860583	1.10218	0.320587	0.55366	0.248666	0.744646
0.828397	-0.0674473	0.617594	0.42113	0.395747	0.170949
-0.0776692	0.906759	1.1427	0.496257	0.0162526	1.14186
-0.00161808	1.19057	1.00724	-0.0855953	0.81003	0.536876
0.718077	1.31172	0.784145	0.219617	0.680245	0.455603
0.7848	0.154028	-0.158011	0.19687	0.994483	0.223614
1.22552	1.45267	0.780721	0.0518256	1.0965	0.635449
0.521414	0.344296	0.51049	0.779153	1.11828	1.38448
0.210674	0.312716	0.592777	0.432334	0.392134	0.349815
1.25476	0.485954	0.505994	-0.0874668	0.780064	-0.139992
0.411875	0.277272	0.430848	0.789256	-0.0928582	0.365874
1.33383	0.56516	-0.0296212	0.428785	0.529663	0.506122
1.36842	0.259859	-0.311149	-0.526842	0.451419	0.443195
0.906969	-0.403991	0.799322	0.0519828	1.35043	0.242334
1.12376	0.860736	0.558346	1.50665	0.76016	0.771312
0.650835	0.0581995	0.678982	-0.193284	1.12462	0.0333033
0.782569	0.93331	0.794198	0.292664	0.0736831	1.44116
0.826193	0.280293	1.0864	0.577413	1.0088	0.441898
0.453884	0.964533	0.627866	1.05465	0.482903	1.03429
1.04817	0.8549	1.11659	0.433077	0.441756	0.0943171
0.958761	0.962531	1.05326	0.430548	0.703998	0.782812
-0.1161	0.374651	0.290571	0.51329	0.0318053	0.986262
0.950716	1.21316	0.709476	1.05734	0.874136	1.53656
0.415841	0.957338	0.270181	0.766437	1.13296	0.184945
0.442679	0.711359	0.391943	0.40822	0.780721	0.889594
0.599053	0.233289	-0.0792436	0.998474	0.557917	0.568593
0.543608	1.61851	0.183436	1.04017	0.276557	0.501513
1.80263	0.777641	0.111819	0.691501	0.537376	0.409353
1.26134	1.07704	0.500008	-0.0285854	0.586772	0.736533
-0.17555	0.939721	0.343522	0.136507	0.825241	0.902661
-0.29987	0.651319	0.406169	0.282854	0.115207	1.18522
0.723094	0.838936	0.87283	0.329955	0.136659	-0.956592
0.244685	0.751396	0.399052	0.369616	0.779366	0.667
1.24792	1.53407	0.132994	0.13652	0.14467	1.07174
1.03761	0.954841	0.412619	1.14391	0.838435	0.777984
1.40489	0.0462922	0.150502	0.552416	0.0843514	0.868583
0.342539	0.573688	-0.162346	0.622053	0.142166	0.909378
0.690829	-0.152861	0.356748	1.54742	1.43598	0.344825
0.125543	1.21366	0.573852	0.412293	0.894177	0.527651
0.855662	0.530832	0.171886	0.746324	0.450674
0.165259	0.834324	0.687306	1.18568	0.860614
1.66058	1.10458	0.737879	0.23449	0.0582656
0.966056	0.608178	-0.0976431	1.00804	0.483715
0.156869	0.646275	1.17749	0.573164	0.0482336
-0.111302	-0.0212501	1.29467	0.154703	-0.25054
0.277338	0.591598	0.740705	-0.252834	-0.253631
0.457398	1.10575	0.790109	0.592444	0.576016
-0.149395	0.610006	0.593746	-0.0098061	0.603245
0.221789	1.14857	0.800229	1.25328	0.808058
0.665617	0.0563719	0.677115	0.694129	0.450426
0.794041	0.497899	0.468996	0.573953	0.315256
0.686801	0.880883	0.110327	0.478544	1.19031
0.340335	1.05152	0.776594	0.240604	1.14092
0.425251	1.0679	0.193455	0.948444	0.432636
-0.0324506	1.09695	0.599406	0.261187	0.629906
0.942497	0.428693	0.494881	0.178859	0.191726
0.0217416	0.63541	0.906379	0.798827	0.70283
-0.226769	0.767517	0.314507	0.996258	0.986131
0.226144	-0.22886	0.128531	1.09219	0.73728
1.25919	0.0615504	0.254752	0.558672	0.232573
0.760039	1.73597	0.796938	0.855916	0.367304
0.923031	0.724585	1.69156	0.163577	1.11696
0.293724	0.592136	0.546037	0.76718	0.414301
0.0538536	0.680233	-0.000277044	1.068	0.737092
0.239618	1.0161	1.39947	0.496801	0.626504
0.386943	1.11591	1.18893	0.863236	1.4397
0.897132	1.32674	0.743817	0.0472922	0.861886
0.269403	-0.0328212	0.377776	1.06987	0.866984
0.329265	1.2539	1.24619	0.443213	-0.0552406
0.712006	0.884598	0.380815	0.416565	0.153848
0.309981	1.13283	0.821565	-0.0903892	0.56556
-0.793799	0.167862	0.630413	0.756433	-0.0467777
0.0165119	0.541827	0.521275	0.140957	0.952691
0.824324	0.198243	0.526381	-0.346696	0.553386
0.845893	0.276483	0.178031	1.12638	0.621406
0.527763	0.491691	0.629113	0.562815	0.931543
0.472999	0.0736168	0.591354	-0.328387	-0.0728471
0.951547	0.363186	0.0982852	0.916176	0.621481
0.676731	0.245909	0.946864	0.874867	0.481671
0.544144	1.60291	0.487162	0.00954663	0.179459
0.0262284	0.310052	0.524365	0.366204	-0.243541
-0.300584	0.767156	-0.153452	0.855869	0.744282
1.07664	0.173846	0.0288052	0.46306	0.330418
0.548089	0.380416	0.897539	0.961818	0.0697415
0.871246	1.41519	1.32152	1.02314	0.646064
-0.249361	0.439465	0.409748	0.739464	1.31179
0.490561	0.797152	0.817335	0.408109	0.875109
0.22432		0.966407	0.458545	0.409096
1.06619		-0.0680439	0.195002	0.871013
1.08203		1.19835	1.11931	1.28164
0.388785		0.909993	0.339709	0.386178
1.2666		0.618766	-0.505193	1.12737
0.758293		1.25926	-0.150772	0.350679
1.85624		0.428004	0.165185	0.887133
0.333611		1.3002	1.26996	-0.00660055
1.46459		1.13606	0.84909	0.519041
0.91996		0.0203767	0.0259176	0.852983
0.743214		1.40521	0.964609	0.299246
1.53088		0.343914	0.49046	0.397993
1.09742		0.61341	1.19065	1.39449
0.0666877		0.515303	0.781974	1.40862
0.520546		0.732994	0.59839	1.30749
-0.140164		0.971705	1.31656	0.442323
0.726571		0.763978	0.166446	0.796784
1.29411		0.967447	0.224705	1.61934
0.783319		0.875712	0.584877	-0.0336188
1.25959		0.941278	0.174494	0.503421
0.86175		0.302411	0.922832	0.801469
1.15088		0.603126	0.280931	0.302338
0.258041		0.600807	0.0687941	0.67889
0.460048		1.41038	0.909781	0.782162
0.301467		0.608871	0.886822	1.49419
0.369194		1.11117	0.199976	0.019438
0.797764		0.223177	1.13006	1.0007
0.867058		1.32638	0.350541	0.506711
1.22536		-0.012617	0.296148	0.326336
0.072708		0.213794	0.278493	0.588363
0.609311		0.760322	0.102772	-0.0171572
0.013359		-0.277197	0.181352	0.774884
0.340932		-0.0468687	0.790132	1.00417
0.182769		1.26306	0.0690925	1.28835
0.565705		0.44488	-0.0305249	1.1279
0.537592		-0.0689704	0.783899	1.3336
1.01108		1.45858	0.330491	0.44
-0.143117		0.968644	0.210786	0.713551
0.253147		0.348045	0.344146	0.145732
1.27152		1.52587	0.813245	0.988639
0.0632234		1.00919	0.145667	0.3826
0.457262		0.891137	0.256789	0.579686
1.10944		0.735446	1.10218	0.532228
1.31806		0.819436		0.268903
0.410607		0.41699		0.0881668
1.18529		1.05685		0.08097
0.241398		0.665762		0.120826
-0.0202588		0.573329		0.999308
0.320046		0.331703		-0.158676
0.628929		1.67985		0.889614
1.30963		0.213332		-0.528974
0.0661693		0.412097		1.01016
0.741643		0.740951		1.34228
0.549647		0.367738		0.716632
0.801626		0.190341		0.716668
-0.0145302		0.0895789		1.36773
0.791626		0.77378		0.87579
0.387577		0.963331		0.412516
0.719402		0.83762		0.572584
-0.30578		0.264409		0.664578
0.76952		0.502071		0.757113
-0.00697275		0.523961		0.687278
-0.738374		-0.0963581		0.955871
0.0177573		-0.301157		0.315359
0.757473		0.418226		-0.045047
1.07325		0.83929		0.549093
0.239023		0.498117		0.175327
0.879492		-0.0151852		0.840408
0.797105		0.175537		0.452939
0.581304		0.47919		0.37665
0.521175		1.09604		1.12346
0.541313		0.5695		0.680805
0.882192		0.316985		0.728414
0.987162		0.0353371		-0.0987354
0.268265		0.594433		1.45843
0.256363		0.368023		0.364274
-0.264052		0.773436		0.569163
0.236585		0.230814		0.968659
0.846438		0.648689		0.776618
1.1586		1.25507		0.990773
1.22467		-0.922507		0.169243
0.995372		0.955554		1.16114
0.911311		0.344649		0.135923
0.458297		1.29136		0.418585
0.0339923		0.87702		0.68819
0.31344		-0.439817		-0.427734
0.154914		-0.268044		0.365441
0.203259		0.437744		1.21448
0.901886		0.994985		0.675498
0.172351		0.627661		0.959159
-0.298396		0.0120444		0.475621
-0.161232		0.243964		0.366501
-0.0224075		1.07044		0.856931
0.38175		-0.549374		0.95115
-0.02437		-0.324691		0.713326
0.38314		0.493636		1.02543
0.859975		1.42715		1.29153
0.541973		0.542156		0.769762
0.0309615		0.793344		0.420455
0.779173		0.815084		1.15664
-0.0176854		1.07586		1.72914
0.134996		0.0927695		0.954756
-0.282458		0.84236		1.03088
1.31314		1.17285		1.15792
1.07849		-0.0147908		0.148141
0.77911		0.024725		0.98788
1.11797		1.25831		1.27079
0.0316898		0.24271		0.645286
0.782262		0.146142		0.779335
1.20181		0.842127		1.15468
1.3851		0.154541		0.873283
0.183158		1.07196		1.29362
0.857254		0.840366		1.5985
0.452291		0.760271		1.29193
0.666364		0.71625		0.846482
1.21722		1.20635		1.2643
1.28213		0.439686		0.254695
1.00409		0.664234		0.522349
0.714333		1.04658		0.143792
0.345732		0.247866		0.570836
0.337323		0.881472		0.83795
0.498756		0.424105		0.529446
0.876119		0.993189		0.103828
1.22648		-0.201815		0.496367
0.599515		0.910785		0.671072
0.233057		1.55667		0.692496
1.3985		1.11925		0.729964
0.699734		1.3602		0.89483
1.08838		1.39394		0.715761
0.39627		0.996404		0.723752
1.28841		1.03046		1.30459
0.455972		-0.124535		0.446457
1.08101		0.409766		1.02838
1.19136		0.447569		1.17412
1.12785		0.615403		-0.13698
0.612978		0.395447		1.08656
0.964817		0.212601		0.268815
0.427531		0.443439		1.30722
1.36724		0.864526		0.57436
1.40343		0.982243		0.880181
0.867606		0.145714		0.687556
0.894344		0.174506		1.57056
0.511624		0.870689		0.746692
-0.00913621		0.483543		0.165108
0.471245		1.27172		0.458409
1.27461		0.144149		1.13645
0.449011		0.373		0.334199
0.194543		0.325908		0.263662
0.77532		1.11122		1.25357
0.472815		1.2267		-0.136679
0.37225		1.16587		0.775162
0.477315		0.356476		-0.0922951
1.05857		0.871217		0.870358
0.743166		0.380455		0.722919
0.0143139		0.234759		0.564647
0.286561		1.22927		0.568955
0.12435		0.469737		0.364725
1.57097		1.31248		0.0676141
0.321312		0.84909		-0.0614404
0.714844		0.279577		0.318073
1.09784		0.190747		0.903775
1.20871		0.960477		0.527575
0.436407		-0.415112		1.19281
0.533672		0.943789		0.488956
0.555567		0.228499		0.289395
0.67826		0.335552		0.727654
0.137104		0.492357		0.568751
1.03829		0.817025		0.158777
0.698374		0.956623		0.336264
0.454541		-0.388433		0.349535
0.435679		0.931572		0.662463
0.86566		0.0740728		1.00701
0.570904		0.790354		0.373515
0.562837		0.591935		0.98685
1.44146		1.18549		0.310091
0.629666		0.775466		1.38722
0.390939		0.20153		0.289419
0.604332		0.450766		0.510136
-0.542675		0.714285		0.449578
1.70163		0.0532229		1.2512
1.65262		0.474202		0.629525
0.228228		0.329803		0.740421
1.42565		1.18347		0.933379
0.872454		0.800656		-0.0748319
1.33075		0.224617		0.986477
1.26902		1.25086		0.168029
0.629705		-0.168626		1.59664
0.235394		0.983607		0.574624
1.39629		0.72899		0.0175251
0.75847		0.418448		1.08245
0.588811		0.2783		0.159563
1.21317		0.809967		0.0696648
0.738788		0.483685		0.636445
0.695823		0.837095		0.213127
1.40789		0.795405		0.404061
0.57592		1.01214		1.06366
1.20679		1.45703		0.70004
0.708211		0.510809		0.517251
0.000957375		1.10615		0.262874
0.775439		0.418875		1.01808
0.974814		1.0978		1.6998
0.861634		-0.299525		0.52746
0.904352		-0.0270052		0.665869
0.518728		1.24851		0.274097
0.938505		0.352004		0.292047
0.795335		1.07561		0.0835003
0.407554		1.12677		0.137392
0.215605		0.874058		0.937475
0.852528		0.740223		0.725575
0.152033		-0.292425		0.589204
		0.177534		-0.0491576
		0.669038		0.516359
		1.38461		0.578502
		0.33913		0.640381
		1.04598		-0.143763
		0.273357		1.2094
		0.741629		0.505147
		0.0309366		0.778692
		0.661278		0.696323
		0.473747		0.734922
		1.11166		0.92291
		0.405432		0.81679
		1.22268		1.31208
		0.314388		0.550684
		0.186942		0.505275
		1.11311		0.529478
		0.152062		0.38247
		0.563856		1.11668
		0.262227		0.319566
		0.569603		-0.434644
		0.248747		0.828885
		1.0787		0.213764
		0.259765		0.0780605
		0.211757		0.837903
		0.825133		0.00016582
		0.717769		1.49165
		0.718206		1.37061
		0.186517		1.14566
		0.0277492		0.663455
		0.766235		0.396584
		1.0753		0.584848
		0.578089		0.0253092
		0.819537		0.205724
		0.34379		0.573346
		1.05098		0.573056
		0.296601		0.058705
		0.768225		0.392448
		0.00394873		1.04887
		0.60705		0.501366
		-0.341759		0.666309
		0.205319		0.382855
		0.538322		0.40648
		0.347772		0.11046
		0.212452		0.956939
		0.61114		-0.170029
		0.0319527		0.0571156
		-0.0267826		0.780604
		1.18643		0.579821
		0.480994		0.799505
		1.43918		0.245471
		0.478831		-0.0925701
		-0.219888		0.407242
		0.0155587		0.549698
		0.178609		0.563719
		0.503688		0.573679
		0.840035		0.300755
		0.873268		0.882988
		0.737228		0.0689561
		0.0947097		0.376249
		0.224871		1.08726
		1.19825		-0.363918
		0.37918		0.595435
		0.523527		0.970631
		-0.0154814		1.95847
		0.153417		1.69346
		1.0368		0.467051
		0.0414848		0.730331
		0.432134		0.679495
		0.357373		0.209709
		0.771722		1.07841
		0.488319		1.34906
		0.754593		0.155022
		0.651922		1.00171
		0.716338		0.700621
		0.411499		0.119232
		0.219297		0.525909
		0.217475		1.24796
		-0.2517		1.34669
		0.588102		1.43664
		1.35046		1.14427
		0.557592		0.298995
		0.104629		1.14747
		0.724738		-0.0958463
		1.36157		0.784585
		0.268852		-0.159466
		0.0620482		0.388899
		0.139435		0.162131
		0.844661		0.144339
		-0.00711605		0.505353
		0.713279		0.509254
		0.43991		0.893139
		0.0947196		-0.333844
		0.79723		0.781003
		0.437476		0.756642
		0.328544		0.778813
		0.694288		0.445778
		0.780721		0.51954
		0.791682		0.142292
		-0.0172019		0.47527
		0.336388		0.404737
		-0.283465		0.129101
		0.254811		0.638099
				0.863215
				1.12486
				0.794277
				0.491866
				0.466449
				-0.15081
				0.363287
				0.148671
				0.187797
				0.669124
				0.72472
				-0.10551
				1.10853
				0.140263
				0.179502
				-0.523057
				-0.0198077
				0.656345
				0.936317
				0.667336
				0.602602
				0.318905
				0.413025
				0.688752
				0.417481
				0.638037
				0.678423
				0.771335
				1.33747
				1.08004
				0.599326
				0.942264
				0.441594
				0.890993
				0.508646
				0.489163
				0.649697
				0.781388
				0.0474151
				0.391665
				0.692307
				0.888088
				0.377728
				-0.386792
				0.823697
				0.216008
				0.503398
				0.69793
				0.945597
				1.10671
				1.21932
				0.474814
				1.25065
				0.357538
				0.639821
				1.21729
				0.459815
				0.148059
				1.05172
				1.43464
				1.20284
				0.948041
				0.14364
				1.45979
				1.2843
				0.188008
				1.12869
				0.303621
				0.518341
				1.05579
				0.794226
				0.843837
				1.22818
				1.12425
				0.803168
				0.624776
				0.858992
				0.393544
				1.4072
				1.23617
				1.08162
				0.271475
				0.995669
				-0.264715
				0.907843
				0.972359
				1.17133
				1.45533
				1.16363
				1.21182
				0.508473
				0.482935
				-0.0331335
				0.428401
				0.71066
				0.304384
				0.555375
				0.853281
				-0.197912
				0.979329
				0.883656
				0.478702
				1.38088
				0.189969
				0.0612521
				1.60572
				0.422201
				0.174189
				-0.463005
				1.21352
				-0.167213
				0.83526
				0.630243
				0.80374
				0.4
				0.0739891
				-0.0482984
				1.15676
				1.37218
				1.21086
				-0.138654
				0.329939
				0.813491
				0.692047
				0.697979
				0.868754
				1.10794
				0.603773
				0.784839
				1.23621
				0.618899
