# Supplementary material for: YTHDF2 facilitates aggresome formation via UPF1 in an m6A-independent manner
Source: Nat Commun. 2023 Oct 6;14:6248. doi: 10.1038/s41467-023-42015-w (PMC10558514; doi:10.1038/s41467-023-42015-w)
Supplement: Supplementary file 13 — Figure 3 (OLD) [file 41467_2023_42015_MOESM13_ESM.zip › Figure 7/Figure 7c/Figure 7c.xlsx]

## Sheet: Sheet1
Displacement
SOD(G93A)-Halo-FLAG		SYN1-Halo		Halo-FLAG-GPx1-Ter			Displacement
Control siRNA (N=975)	YTHDF2 siRNA (N=765)	Control siRNA (N=1077)	YTHDF2 siRNA (N=808)	Control siRNA (N=1208)	YTHDF2 siRNA (N=717)			Control siRNA		YTHDF2 siRNA
1.06924	0.14923	0.131921	0.581163	0.247112	0.0904165			Average	SEM	Average	SEM
0.821682	0.186802	0.905521	0.199969	0.488987	0.633355		SOD(G93A)-Halo-FLAG	0.294308	0.0098373	0.236523	0.00928941
0.0793623	0.81905	0.119735	0.263884	0.285632	0.494436		SYN1-Halo	0.216461	0.00743141	0.157063	0.00610811
0.0804503	0.24163	0.328135	0.0752936	0.624941	0.0265001		Halo-FLAG-GPx1-Ter	0.223327	0.00695106	0.171481	0.00649041
0.243675	0.163511	0.369427	0.186877	0.0984059	0.0602098
0.68143	0.432962	0.0927222	0.208617	0.264274	0.645659
0.105669	0.487426	0.342099	0.116234	0.240021	1.03065
1.05765	0.576132	0.251461	0.127527	0.199524	0.124348
0.557178	0.240804	0.115125	0.374488	0.0719521	0.35646
0.116964	0.318007	0.122445	0.0833005	0.0892051	0.242369
0.347549	0.0547367	0.212053	0.2302	0.150609	0.208871
0.569219	0.0155164	0.033707	0.0632074	0.87778	0.301573
1.00578	0.0961793	0.764083	0.186431	0.0262291	0.230059
0.379868	0.10047	0.367999	0.147873	0.0359992	0.085573
0.24511	0.298992	0.258176	0.148027	0.560898	0.113526
0.552279	0.113007	0.100366	0.108626	0.166068	0.0583702
0.0803572	0.241654	0.0880541	0.145716	0.270696	0.123747
0.0741646	0.0290844	0.125715	0.0355335	0.13	0.379369
0.0342388	0.0381042	0.221553	0.018255	0.474284	0.24073
0.177848	0.0444986	0.545024	0.383039	0.13	0.154886
1.69544	0.111818	0.705655	0.160696	0.0490609	0.0612579
0.138279	0.15277	0.90475	0.145702	0.105976	0.751076
1.96676	0.410069	0.162611	0.113103	0.0446128	0.0461985
0.331559	0.0368948	0.862531	0.247417	0.0635458	0.0341927
0.244771	0.126394	0.350505	0.0347712	0.383156	0.18082
0.31376	0.0965945	0.120189	0.0808599	0.347903	0.644722
0.534103	0.193569	0.13	0.026993	0.147004	0.452955
0.0643846	0.124503	0.106088	0.0621267	0.316903	0.571477
0.108758	0.243884	0.429772	0.0851934	0.226432	0.162068
0.190668	0.182962	0.0716329	0.164998	0	0.0435622
0.739021	0.636175	0.68267	0.181298	0.827861	0.136129
0.878758	0.0652202	0.30244	0.107869	0.190065	0.0718689
0.0559721	0.0639961	0.333688	0.09169	0.127647	0.251073
0.39804	0.564986	0.0498927	0.260774	0.158475	0.0826069
0.221	0.0640217	0.608633	0.152213	0.376292	0.120763
0.102642	0.253714	0.487696	0.134129	0.152676	0.636711
0.0726912	0.0567204	0.407956	0.12054	0.412546	0.0852147
0.0718923	0.950378	0.160745	0.0255437	0.0722092	0.237849
0.280904	0.384409	0.113833	0.27923	0.298443	0.529447
0.36124	0.221375	0.161121	0.256234	0.239592	0.144313
0.0940595	0.0361031	0.13	0.194684	0.169981	0.0348521
0.0680681	0.191046	1.11272	0.142231	0.0632433	0.103432
1.5558	0.223694	0.140725	0.0929566	0.179873	0.390625
0.0380505	0.0677769	0.551888	0.14216	0.13	0.347996
0.257755	0.269958	0.288719	0.468589	0.69098	0.724683
0.075721	0.481555	0.211549	0.0820124	0.72176	0.403109
0.0879495	0.0284537	0.456548	0.289881	0.775126	0.367505
0.178128	0.43258	0.13	0.0697418	0.508486	0.472594
0.0518089	0.477015	0.104957	0.041888	0.0428447	0.165988
0.0423058	0.609889	0.155774	0.151368	0.0931207	0.686571
0.323231	0.0549245	1.20939	0.0412946	0.102495	0.10948
0.167038	0.0730008	0.2003	0.029924	0.423313	0.147902
0.30449	0.0960957	0.568775	0.0799909	0.199994	0.108424
0.0928854	0.146284	0.371496	0.10203	0.144375	0.168686
0.214686	0.0499962	0.760656	0.117701	0.102233	0.0520612
0.0591824	0.0458142	0.223194	0.0670803	0.277149	0.169727
0.093506	0.0761821	0.15387	0.115084	0.144427	0.701407
0.223965	0.226519	1.02497	0.472619	0.389241	0.252874
0.788631	0.666043	0.147149	0.208467	0.0696946	0.261272
0.0761107	0.841804	0.0929797	0.0432428	0.291922	0.0483566
0.0787968	0.167001	0.234407	0.113689	0.436395	0.038404
0.186585	0.22002	0.481004	0.342027	1.12204	0.0534819
0.132408	0.386612	0.0480728	0.115793	0.692706	0.234481
0.918194	0.232847	0.176023	0.297156	0.0686532	0.105001
0.269139	1.5906	0.117459	0.424026	0.863046	0.138784
0.238933	0.317054	0.458879	0.105957	0.202968	0.0509876
0.063359	0.153547	0.0382825	0.147049	0.129962	0.112855
0.415226	0.38388	0.254219	0.0402415	0.13	0.0803504
0.0521044	0.660626	0.088712	0.153861	0.0717801	0.149086
0.0532843	0.080424	0.127452	0.042734	0.677678	0.0394319
0.0477316	0.106701	0.447182	0.224023	0.11525	0.0464508
0.211306	0.189642	0.249727	0.0998678	1.59546	0.080223
1.04104	0.33034	0.278391	0.305017	0.611556	0.0793186
0.341701	0.14508	0.0748505	0.750703	0.400165	0.156263
0.109233	0.18633	0.180133	0.381019	0.0268479	0.144532
0.0406621	0.671588	0.314961	0.0960273	0.225418	0.0445521
0.0132133	0.441615	0.191567	0.131536	0.0353223	0.148946
0.877032	0.755724	0.0603699	0.18154	1.02271	0.0356658
0.309449	0.204493	0.0613623	0.102264	0.297935	0.0155773
0.460554	0.194012	0.117105	0.0527624	0.53574	0.15961
0.18447	0.231465	0.0210281	0.132616	0.634252	0.19482
0.132018	0.0631424	0.527301	0.240833	0.0221182	0.288389
0.0516411	0.0607501	0.12528	0.150247	0.125066	0.128818
0.158808	0.123057	0.225002	0.0648304	0.234762	0.156534
0.920004	0.0298038	0.0155557	0.016999	0.189998	0.0518427
1.50627	0.511077	0.392258	0.606431	0.277969	0.148253
0.141557	0.0281361	0.165285	0.213914	0.26	0.112227
0.19213	0.101886	0.27497	0.079173	0.099136	0.0612431
1.33302	0.204355	0.10118	0.509902	0.595873	0.142787
0.0396558	0.558205	0.0587473	0.083222	0	0.0692284
0.12246	0.139877	0.0755153	0.162771	0.346297	0.0450599
0.326614	0.028677	0.075321	0.268028	0.0434413	0.199534
0.100062	0.115751	0.122371	0.188172	0.307702	0.113012
0.146979	0.0510635	0.463769	0.101407	0.119585	0.0920812
0.352252	0.351145	0.171693	0.635032	0.244565	0.0564776
0.0432816	0.274877	0.0335741	0.973078	0.650005	0.158569
0.105634	0.0518866	0.0786049	0.134284	0.225291	0.274103
0.0712637	0.571848	0.0940705	0.217368	0.13	0.0489461
0.225316	0.563546	0.098521	0.121004	0.259154	0.198919
0.0922224	0.021349	0.055424	0.0954613	0.536401	0.0215385
0.279199	0.0589712	0	0.132876	0.536512	0.343481
0.00764656	0.203871	0.815623	0.029814	0.778143	0.307622
0.150649	0.0663641	0.837532	0.133556	0.116677	0.484363
0.199059	0.358337	0.117164	0.140657	0.115737	0.287202
1.10953	0.265229	0.730457	0.0403215	0.467722	0.116408
0.108009	0.35879	1.00769	0.173873	0.13	1.00187
0.395127	0.134228	0.223311	0.176639	0.660052	0.227714
0.160938	1.38238	0.475144	0.0892464	0.360229	0.096559
0.100736	0.165217	0.65	0.100712	0.0873129	0.0707736
0.0424728	0.232855	0.711452	0.0940012	0.0572168	0.120522
0.0824401	0.161284	0.622524	0.146869	0.513946	0.565162
0.832754	0.0729627	0.321929	0.0905823	0.0552377	0.228269
0.290358	0.35613	1.27788	0.179047	0.479824	0.045586
1.70244	0.0705693	0.149091	0.089716	0.0747794	0.0935121
0.0895187	0.22413	0.0317027	0.145888	0.13	0.0329903
0.0512753	0.137238	0.128776	0	0.709198	0.0781197
0.174392	0.098461	0.444739	0.0966825	0.138709	0.388065
0.101342	0.27594	0.29139	0.0885699	0.428344	0.833218
0.983665	0.0487996	0.144767	0.392203	0.0332758	1.14603
0.825555	0.135062	0.206881	0.0421509	0.27169	0.344607
0.0904762	0.129273	0.59403	0.109528	0.185135	0.0668629
0.0115575	0.0617549	0.237886	0.141594	0.0549206	0.857621
0.200187	0.0752668	0.746153	0.533046	0.297511	0.516163
0.508189	0.018365	1.49816	0.0170101	0.0996333	0.0615804
0.191111	0.384753	0.907116	0.0242378	0.676079	0.057442
0.148694	0.0610548	0.64654	0.102315	0.316303	0.134788
0.18895	0.289304	0.125294	0.0401534	0.132723	0.116233
0.223955	0.119269	0.684964	0.477	0.154214	0.112262
0.111036	2.31038	0.0827624	0.226583	0.784862	0.107092
0.894253	0.0732005	0.316771	0.087041	0.705837	0.0309811
0.444532	0.0963369	0.501101	0.0729775	0.121701	0.152357
0.100231	0.401108	0.543698	0.0389073	0.0657614	0.0813888
0.207736	1.20875	0.411957	0.0688539	0.0301584	0.285815
0.100704	0.37853	0.325316	0.0531163	0.0935963	0.0946416
0.112293	0.460557	0.285941	0.0476821	0.503984	0.427458
0.371652	0.468715	0.415143	0.0823665	0.0738141	0.29881
0.0795149	0.332965	0.594322	0.0738223	0.0814787	0.00888871
0.245817	0.0430303	0.132229	0.0767614	0.0248017	0.452864
0.0747493	0.0833566	0.741644	0.0787146	0.13	0.749513
0.0677861	0.110671	0.13098	0.0314091	0.466922	0.107015
0.167464	0.178921	0.221376	0.091412	0.147779	0.205857
1.01304	0.131664	0.583718	0.309882	0.120129	0.105588
0.119243	0.0560479	0.13	0.126608	0.0619241	0.219381
0.0740198	0.168926	0.473233	0.281331	0.0796361	0.0692114
0.762947	0.633583	0.39	0.0331524	0.207444	0.18656
0.26072	0.140746	0.134306	0.0652988	0.031315	0.108859
1.04279	0.335859	0.0574068	0.048289	0.38471	0.0629798
0.192819	0.0671788	0.209345	0.120187	0.0722097	0.037609
0.301051	0.898845	0.540339	0.234419	0.108965	0.135463
0.246373	0.0294896	0.39	0.180771	0.481582	0.740239
0.577385	0.00295357	0.0694964	0.0515994	0.0435613	0.062787
0.151361	0.0637031	0	0.100462	0.106621	0.103956
0.756773	0.247671	0.13	0.011453	0.442854	0.0158974
0.132356	0.111112	0.318147	0.0851013	0.0563585	0.113578
0.0787035	0.107837	0.148402	0.0955643	0.0143369	0.0223414
0.202192	0.0751418	0.164127	0.294551	0.0517338	0.0246387
0.329356	0.167122	0	0.060345	0.308733	0.0334736
0.361725	0.14725	0.339695	0.0389682	0.0243426	0.0225646
0.55752	0.0282144	0.0306112	0.422008	0.0594191	0.287406
0.191819	0.116967	0.0779022	0.232773	1.81137	0.333551
0.0866827	0.112746	0.234001	0.0999301	0.172049	0.401045
0.0809359	0.022192	0.401465	0.0326737	0.0676216	0.0365108
0.0757517	0.0855527	0.151399	0.316317	0.0296173	0.0933443
0.286404	0.12016	0.0978464	0.120048	0.44676	0.362443
0.530302	0.540748	0.0790757	0.16269	0.0655471	0.0847477
1.17021	0.197974	0.125113	0.790421	0.430056	0.760231
0.338265	0.0650898	0.13	0.135987	0	0.030164
0.0508648	0.178696	0.238905	0.0442727	0.0129696	0.152266
0.0870722	0.164676	1.02617	0.160678	0.0777641	0.0190679
0.0221416	0.0992309	0.092473	0.0214412	0.63939	0.121239
0.122928	0.731877	0	0.1545	0.26	0.0384931
0.115561	1.26952	0.912232	0.153089	0.185926	0.0282764
0.155753	0.074325	0.113688	0.137615	0.0565727	0.0250643
0.123515	0.0246677	0.533177	0.125232	0.0560862	0.138998
0.468522	0.0914339	0	0.0736172	0.424017	0.132793
0.693875	0.0245375	0.13	0.19741	0.00852955	0.0214476
0.1478	0.296612	0.13	0.100099	0.113312	0.095149
0.380892	0.117333	0.65	0.160549	0.0268257	0.0839956
0.171096	0.0358955	0.26	0.05667	0.0982124	0.335397
0.378453	0.0648304	0	0.0412151	0.087903	0.233382
0.795423	0.228897	1.04	0.0711714	0.110941	0.247536
0.267151	0.0973199	0.13	0.513148	0.0267163	0.113158
0.372571	0.299105	0.214389	0.0868166	0.134958	0.0477232
0.339647	0.386025	0.457301	0.0589386	0.0639155	0.107663
0.407385	0.13842	0.26	0.511677	0.0218817	0.0825567
0.144519	0.43208	0.220441	0.0718286	0.0315516	0.462949
0.187788	0.168724	0.290689	0.21332	0.0703963	0.160227
0.0346449	0.564284	0.0378695	0.0797132	0.013955	0.104517
0.146224	1.1933	0.162727	0.167526	0.0266625	0.100271
1.52502	0.12237	1.03794	0.056762	1.12437	0.0364617
0.0701776	0.0394863	0.740836	0.0366308	0.164661	0.159772
0.711487	0.070847	0.124767	0.0157441	0.264354	0.264772
0.085704	0.0863043	0.167475	0.0422558	0.0537054	0.14327
0.0801529	0.164932	0.324661	0.0546845	0.0918622	0.574938
0.673672	0.0524139	0.255127	0.0408781	0.245236	0.103281
0.137486	0.462465	0.237589	0.43817	0.0164846	0.0390954
0.32739	0.0632479	0.859202	0.0663933	0.03948	0.021922
0.06806	0.0155714	0.290689	0.0199667	0.0339949	0.0429157
0.249954	0.0223856	0.180193	0.0479355	0.0519583	0.0482493
0.0481856	1.10989	1.99365	0.0659736	0.0459413	0.142302
0.347009	0.079971	0.283344	0.0885901	0.739048	0.0922617
0.511037	0.071684	0.230547	0.0496591	0.0174124	0.0238552
0.651246	0.0780616	0.271935	0.0805423	0.602144	0.0623537
0.125889	0.179238	0.331817	0.509954	0.0316278	0.0499227
0.241558	0.0934194	0.524854	0.104612	0.179606	0.09155
0.0347139	0.039406	0.352606	0.061542	0.0654133	0.114372
0.282268	0.144175	0.245287	0.119592	0.106425	0.233567
0.173006	0.0564782	0.546439	0.109101	0.739526	0.0630828
0.117493	0.209851	0.177179	0.499187	0.0760016	0.564962
0.400372	0.161918	0.787444	0.0789015	0.951433	0.251905
0.406087	0.0645574	0	0.227274	0.301156	0.0338595
0.405602	0.0272228	0.607568	0.0468389	0.388251	0.0799969
0.283545	0.0869991	0.290689	0.0505507	0	0.379044
0.0521203	0.374906	0.590419	0.0865869	0.110484	0.0597563
0.380566	0.0693763	0.169738	0.095854	0.0741947	0.575519
0.218735	0.079124	0.587762	0.0411351	0.103424	0.0289411
0.142008	0.0338383	0.527063	0.219099	0	0.127522
0.110271	0.177773	0.566087	0.125855	0.620777	0.152232
0.075349	0.61088	0.176052	0.0786218	0.0644453	0.220703
0.0663786	0.152166	1.28465	0.0555482	0.0613247	0.149831
0.0615076	0.136983	0.13	0.0756568	0.111314	0.145098
0.0953971	0.029869	0	0.10829	0.13684	0.126052
0.0328283	0.81972	0.249298	0.289385	0.0512611	0.0101994
0.137079	0.107652	0.281313	0.0471215	0.193854	0.0435515
0.0884429	0.500482	0.106572	0.0776049	0	0.11399
0.201985	0.0293128	0.105668	0.185908	0.12397	0.0451054
0.674784	0.20026	0.104326	0.11706	0	0.130808
0.0405722	0.0668419	0.31342	0.121239	0.0564914	0.158943
0.177414	0.331737	0.0497658	0.362931	0.158845	0.269665
0.268539	0.0562623	0.449034	0.103896	0.0792001	0.310832
0.0769524	0.692046	0.13	0.0836172	0.273512	0.14409
0.247178	0.0805886	0.260456	0.0409382	0.0462689	0.121372
0.110001	0.587726	0.466992	0.595627	0.0987104	0.273253
0.268439	0.851817	0.216287	0.638206	0.0433081	0.117265
0.206747	0.19262	0.0422182	0.715617	0.490086	0.0700576
0.762181	0.295406	0.136526	0.0829935	0.433358	0.240806
0.607401	0.112021	0.11075	0.0761487	0.0639919	0.206505
2.46069	0.129929	0.13	0.13	0.102278	0.0952537
0.857715	0.234408	0	0.0194139	0.0735894	0.135461
0.140517	0.0335291	0.0818663	0.0769309	0.150582	0.219435
0.167853	0.0600863	0.131885	0.147584	0.26	0.0530485
0.257543	0.0599502	0.0544319	0.268371	0.0289554	0.0134582
0.154352	0.070331	0.625826	0.206336	0.0367418	0.240307
0.297554	0.0435412	0.0445445	0.0997628	0.120354	0.091141
0.10649	0.0584208	0.0586418	0.208128	0.0874424	0.181616
0.476345	0.0761	0.0196565	0.510821	0.113273	0.0764985
0.445413	0.035142	0.19067	0.089936	0.197927	0.126672
0.176203	0.372714	0.303936	0.0677797	0.560984	0.114336
1.01813	0.0195021	0.166706	0.0394518	0.841081	0.0992223
0.202473	0.241238	0.0673484	0.0863248	0.901366	0.0687315
0.216126	0.425955	0.0763725	0.409678	0.415278	0.64249
0.415885	0.0933718	0.144053	0.639358	0.726694	0.155604
0.138568	0.0878856	0.151617	0.56651	0.42531	0.413365
0.191536	0.0665086	0.856657	0.114239	0.651749	0.0327833
0.477959	0.270599	0.454252	0.0712777	0.368164	0.250141
0.108156	0.0515533	0.325062	0.0195452	0.24206	0.126917
0.0541538	0.11456	0.341799	0.123642	0.512026	0.444618
0.0952109	0.118425	0.121986	0.174531	0.141677	0.869565
0.0764345	0.0976657	0.121653	1.22407	0.285805	0.0638344
0.160761	0.0282893	0.271558	0.841832	0.186985	0.184266
0.0685628	0.0928978	1.43962	0.0480436	0.245524	0.0887245
0.928375	0.036684	0.318935	0.062596	0.26	0.0559898
0.105146	0.0803471	0.204273	0.0652392	0.867342	0.056753
0.122154	0.218803	0.183977	0.446582	0.10681	0.0705624
0.0196957	0.194842	1.72097	0.270185	0.0518012	0.100493
0.229178	0.20263	0.224285	0.0305198	0.538938	0.0988134
0.0783331	0.434735	0.0474075	0.229494	0.114703	0.755815
0.356941	0.030634	0.116885	0.106091	0.57334	0.158764
0.0810811	0.743306	0.35818	0.0772876	0.3401	0.095931
0.256267	0.0177275	0.393019	0.00636243	0.254703	0.0896598
0.515653	0.0694465	0.0856451	0.100955	0.247796	0.0468428
0.339386	0.0161295	0.136723	0.0707494	0.117194	0.0673332
0.172721	0.0301917	0.214382	0.32138	0.140415	0.082722
0.0977782	0.0867613	0.102132	0.0389786	0.0433836	0.0575903
0.137106	0.0853986	0.0750278	0.044292	0.297828	0.0901787
0.0342448	0.0864943	0.0634759	0.0851597	0.140043	0.205473
0.223109	0.0999173	0.258394	0.116878	0.171786	0.0544148
0.397455	0.051873	0.0563357	0.38703	0.535331	0.196641
0.342641	0.0372307	0.164578	0.463488	0.0627212	0.553945
0.237779	0.0526252	0.13	0.0550754	0.0925842	0.26713
0.348858	0.0136767	0.26	0.171069	0.0171928	1.08106
0.111334	0.025073	0.108831	0.102529	0.667061	0.944659
0.0673122	0.0833364	0.172365	0.0416618	0.402755	0.194364
0.0990392	0.101078	0.192339	0.0868805	0.142722	0.157002
0.306267	0.436392	0.397169	0.0508631	0.13285	0.19651
0.148159	0.0582277	0.655153	0.0709431	0.0881498	0.710526
0.270167	0.0387152	0.674685	0.105626	0.063758	0.0366007
0.150741	0.135502	0.462831	0.0589329	0.188187	0.300877
0.213045	0.0730006	0.148253	0.0981493	1.64862	0.147808
0.412414	0.0215288	0.362353	0.0417745	0.775796	0.132804
0.13	0.0611917	0.291079	0.140043	0.453421	0.796824
0.927584	0.393656	0.155446	0.0531873	0.650137	0.21053
0.212438	0.258176	0.155116	0.0664947	0.352432	0.112753
0.269208	0.0641933	0.13	0.0501244	0.110917	0.865705
0.269872	0.34935	0.13	0.659283	0.340186	0.329446
0.09403	0.0221346	0.310668	0.179585	0.0553912	0.538865
0.0195262	0.191614	0.0811938	0.191279	0.501102	0.190678
0.162842	0.105517	0.113104	0.431765	0.781356	0.118117
0.164155	0.527596	0.410979	0.383062	0.103517	0.0991869
0.754891	0.137579	0.218268	0.121843	0.310933	0.361626
0.378655	0.67406	0.0382163	0.0982154	0.199774	0.144686
0.31463	0.180993	0.12375	0.155506	0.733253	0.0937378
0.478495	0.264769	0.0566713	0.11185	0.971619	0.116789
0.175289	0.240373	0.425939	0.0881861	0.225764	0.519609
0.14817	0.209579	0.0478944	0.0763023	0.139712	0.237708
0.454062	0.226367	0.340893	0.370853	0.205837	0.33148
0.27136	0.0913921	0.091619	0.380894	0.46439	0.0932508
0.104574	0.465671	0.0936738	0.128877	0.109061	0.209042
0.284358	0.170803	0.118734	0.278256	0.048752	0.201794
0.00825121	0.148691	0.0881981	0.0948583	0.204886	0.345109
0.160221	0.378598	0.215799	0.599129	0.476316	0.182162
0.342476	0.293066	0.278776	0.114496	0.271046	0.35235
0.846567	0.220197	0.11577	0.752155	0.136761	0.765351
0.0808732	0.0169155	0.166209	0.165805	0.126983	0.139749
0.495609	0.365486	0.094261	0.505562	0.135618	0.122647
0.121449	0.32838	0.0171467	0.273112	0.13	0.311976
0.128471	0.171554	0.0837399	0.0765737	0.0667691	0.0409697
0.367425	0.4117	0.0914086	0.126581	0.395039	0.0677873
0.0992775	0.949513	0.132941	0.379957	0.0227564	0.0579926
0.182987	0.145533	0.151688	0.286949	0.03744	0.0996371
0.127341	0.658291	0.126505	0.286838	0.063663	0.248867
0.130512	0.214537	0.186668	0.0334126	0.0580435	0.359062
0.10824	0.0716828	0.139616	0.427422	0.402768	0.122199
0.113493	0.0761434	0.142877	0.345227	0.103327	0.0975983
0.661837	0.0618168	0.184576	0.186215	0.52	0.219603
0.700637	0.0698844	0.0474643	0.0829726	0.0412123	0.107679
0.339731	0.23955	0.0642004	0.0826497	0.243423	0.0343686
0.0507301	0.102841	0.0606162	0.0824946	0.26	0.190111
0.644204	0.230127	0.0654199	0.0721047	0.361703	0.25616
0.104212	0.0600417	0.106971	0.550341	0.183917	0.152567
0.162895	0.122828	0.471917	0.316821	0.0502835	0.259056
0.0856835	0.135368	0.0725602	0.0649899	0.0656707	0.165391
0.372273	0.23988	0.087089	0.260468	0.0735996	0.131881
0.0997198	0.0402951	0.128199	0.134597	0.0840848	0.0702313
0.258705	0.0718306	0.181835	0.260593	0.0744947	0.0383061
0.278494	0.0373616	0.123938	0.808419	0.110572	0.123758
0.13491	0.044658	0.323641	0.092192	0.13	0.0907138
0.186937	0.0205884	0.418019	0.230595	0.0608839	0.0819533
0.193674	0.100828	0.151545	0.271554	0.0890645	0.244514
0.54299	0.121965	0.0760364	0.738351	0.115193	0.167256
0.0707684	0.751437	0.0343499	0.195623	0.0701094	0.15545
0.137619	0.123193	0.0263663	0.712171	0.0948385	0.0693677
0.0497423	0.316162	0.402739	0.0575375	0	0.124158
0.30525	0.155371	0.31056	0.455906	0.78	0.0802624
0.154658	0.0490274	0.0790427	0.285857	0.0371556	0.107609
0.125177	0.143455	0.405081	0.0902563	0.228833	0.0460724
0.60785	0.0424492	0.285516	0.0309386	0.0899086	0.122096
0.269833	0.541537	0.136856	0.12013	0.0597314	0.0858359
0.505721	0.0431366	0.840916	0.0901557	0.150353	0.508984
0.283197	0.0860176	0.0377	0.208444	0	0.186434
0.106255	0.382751	0.097661	0.0973665	0.125225	0.186877
0.537157	0.097951	0.332729	0.100501	0.26	0.0514203
0.0442359	0.327853	0.260716	0.0708566	0.49675	0.0643444
0.139982	0.0949163	0.019351	0.0797795	0.287439	0.134964
0.563838	0.0854022	0.100912	0.0599525	0.160978	0.0939526
0.292359	0.155252	1.42841	0.105569	0.0406079	0.0203658
0.450607	0.0735964	0.690539	0.160052	0.272479	0.0420543
0.174768	0.696772	0.220301	0.066881	0.0657793	0.178587
0.481899	0.234479	0.320965	0.104596	0.123583	0.0415495
0.292599	0.106132	0.341149	0.0803945	0.544357	0
0.117262	0.220147	0.231635	0.0706284	0.0309358	0.704105
0.185386	0.464895	0.161716	0.119981	0.121591	0.369991
0.100977	0.079015	0.632098	0.0231032	0.0685229	0.39906
0.0297737	0.680279	0.0592125	0.0787793	0.129367	0.421808
0.0440261	0.244164	0.0709768	0.0398699	0.0358609	0.148775
0.194843	0.122995	0.163739	0.0489131	0.12983	0.137063
0.300432	0.0260042	0.429369	0.0426811	0.675969	0.0965831
0.389356	0.311072	0.0276191	0.13	0.0339752	0.555474
0.0825544	0.0871417	0.425991	0.176134	0.142725	0.0401314
0.107541	0.146301	0.26	0.0516257	0.276787	0.103181
0.244624	0.120253	0.783973	0	0.511489	0.0759476
0.0668616	0.702103	0.204063	0.0596983	0.0725058	0.0379971
0.461881	0.816482	0.265664	0.20471	0.125067	0.0227883
0.577269	0.376813	0.219212	0.0699274	0.274047	0.0290551
0.419666	0.3522	0	0.216331	0.355795	0.206261
0.210838	0.0739675	1.19831	0.320919	0.284073	0.151273
0.153983	0.243369	0.630637	0.0285321	0.276359	0.294538
0.916099	0.492396	0.23846	0.0508847	0.749865	0.120632
0.15139	0.309052	1.35217	0.101275	1.33739	0.0667376
0.458772	0.0839606	0.302482	0.0873022	0.954098	0.28917
0.840021	1.54442	0.792535	0.157663	0.0616196	0.0716834
0.0755864	0.153905	0.0377973	0.0397422	0.119992	0.150899
0.116759	0.467835	0.0240496	0.390492	0.147296	0.164669
0.139144	0.0858466	0.0732441	0.075462	0.620653	0.113279
0.712837	0.619642	0.18004	0.267601	0.165111	0.00980781
0.396167	0.481319	0.486283	0.117428	0.0430716	0.0146995
1.02341	0.560482	0.142293	0.0551881	0.070103	0.062344
0.165153	0.200648	0.157981	0.268872	0.0773877	0.0955038
0.119395	0.472886	0.100893	0.0409695	0.775336	0.0477811
0.732512	0.0245615	0.126428	0.13	0.0850549	0.521109
1.25627	0.0453763	0.0247978	0	0.750776	0.0637034
0.206331	0.0166547	0.488783	0.0449745	0.0456506	0.133103
0.553589	0.0341839	0.171738	0.134997	0.219822	0.0673883
0.276355	0.134345	0.094163	0.0569554	0.0967265	0.113273
0.889344	0.618224	0.260221	0.0360473	0.0857612	0.0637362
0.429436	0.212389	1.04225	0.0469124	0.160547	0.0416514
0.0778958	0.230765	0.786338	0.601973	0.178038	0.0765569
0.0459563	0.185224	0.157575	0.136525	0.252971	0.23159
0.0351715	0.419152	0.091366	0.0962521	0.212098	0.013246
0.278147	0.367239	0.0764218	0.0902451	0.874954	0.0456506
0.282587	0.209224	0.402469	0.228093	0.0315088	0.10414
0.0556017	0.165994	0.175372	0.0629478	0.0950404	0.00269044
0.300849	0.232068	0.0991315	0.633163	0.0968016	0.0620811
0.128316	0.245378	0.0192	0.0997348	0.873936	0.169501
0.284577	0.195195	1.05488	0.122717	0.0272317	0.0654939
0.251805	0.221777	0.0875296	0.152052	0.26	0.0650069
0.304027	0.25599	0.545651	0.305524	0.0494758	0.034472
0.680983	0.177005	0.306554	0.265644	0.0271791	0.0875117
0.0775533	0.573833	0.357768	0.074952	0.0421434	0.0159392
0.355368	0.330043	0.629677	0.164966	0.051876	0.121411
0.0600784	0.251947	0.0701284	0.347927	0.104244	0.0803397
0.0534937	0.0279905	0.0949704	0.101691	0.0404724	0.0679509
0.968128	0.065553	0.71344	0.487916	0.0239075	0.17512
0.231997	0.567481	0.175497	0.0968358	0.218314	0.17359
0.0184894	0.199902	0.171837	0.355312	0.238572	0.0528594
0.192461	0.543176	0.0550239	0.0649275	0.145525	0.147373
0.140289	0.439462	0.13959	0.0295814	0.407061	0.417331
0.256076	0.526131	0.131477	0.15823	0.100918	0.082662
0.128625	0.436671	0.374797	0.140145	0.165921	0.15421
0.0387382	0.271745	0.219918	0.051761	0.0944687	0.088777
0.0611273	0.472875	0.0823193	0.01674	0.00427074	0.394273
0.182682	0.256628	0.223176	0.126763	0.037409	0.135154
0.46245	0.997859	0.0777833	0.140151	0.316821	0.145584
0.185612	0.147833	0.109396	0.0927488	0.121571	0.084931
0.447464	0.0688513	0.25269	0.113946	0.507402	0.0471482
0.0464469	0.195174	0.0287879	0.136554	0.111854	0.114431
0.181469	0.108616	0.155605	0.0756687	0.0752613	0.156467
0.0181988	0.21738	0.0267961	0.0597956	0.163403	0.114136
0.0601098	0.0230821	0.0916886	0.189968	0.11117	0.123002
0.977526	0.679423	0.025936	0.258506	0.175262	0.203547
0.754598	0.39228	0.0851723	0.275217	0.0714354	0.0717736
0.298028	0.364775	0.0978062	0.087182	0.921839	0.0487128
0.0686127	0.205592	0.161083	0.207483	0.613697	0.132462
0.052147	0.241928	0.253658	0.234424	0.0543333	0.122839
0.706855	0.0926037	0.0722415	0.056302	0	0.0842448
0.0246162	0.742274	0.269933	0.0730518	0.0290291	0.352392
1.00741	0.0563613	0.034574	0.208696	0.132387	0.425077
0.276982	0.496535	0.159783	0.093214	0.274047	0.189944
0.0623195	0.293635	0.156425	0	0	0.0931503
0.729084	0.268722	0.0683743	0.548946	0.482828	0.112193
0.116058	0.507669	0.0697631	0	0.348834	0.0360681
0.0559888	0.127059	0.297012	0.0757032	0.160726	0.0492683
0.394408	0.405237	0.13	0.0958617	0.65	0.0437154
0.224373	0.0922854	0.0903326	0.0687933	0.143704	0.0900115
1.14507	0.372561	0.110309	0.0521797	0.134324	0.184438
0.68276	0.470126	0.131868	0.0480299	0.135	0.105728
0.38835	0.43956	0.0107777	0.0450436	0.0258383	0.108589
0.111842	0.16021	0.465838	0.119986	0.13	0.0626257
0.0977185	0.139156	0.569951	0.059016	0.13	0.344807
0.14234	0.144964	0.270388	0	0	0.157927
0.0506706	0.0397459	0.200479	0.112285	0.39	0.44876
0.0908918	0.105569	0.0693806	0.0596982	0.119527	0.166241
0.101747	0.201953	0.0323133	0.072878	0.13	0.112933
0.0528551	0.155991	0.36813	0.0224575	0.126116	0.232067
0.0293116	0.181352	0.0982323	0.011991	0.13	0.0958121
0.0703586	0.881579	0.158227	0.657517	0.52	0.13284
0.0665409	0.0379985	0.149799	0.0257509	0.13	0.0716536
0.039481	0.170459	0.596372	0.098128	0.161985	0.0521079
0.273182	0.0231927	0.104899	0.0834836	0	0.0354332
0.0721298	0.447495	0.086473	0.0595896	0.26	0.126736
0.807735	0.151085	0.117217	0.406653	0.0328633	0.0761872
0.150564	0.0477337	0.0419076	0.0334527	0.151745	0.0694279
0.123196	0.42183	0.0957257	0.0634326	0.65	0.183699
0.429372	0.276204	0.275441	0.0703167	0.0663515	0.0235375
0.0557783	0.250064	0.12333	0.100599	0	0.140771
0.280938	0.266411	0.111666	0.0674225	0.26	0.070778
0.507143	0.245192	0.270309	0.0154471	0.0487819	0.0765626
0.0755369	0.161796	0.13	0.0967314	0.26	0.157334
0.13	0.236291	0.0960132	0.0302554	0.044093	0.100976
0.0179462	0.0263492	0.0439399	0.0605203	0.307729	0.00883476
0.806784	0.206543	0.0436889	0.363504	1.72738	0.0388245
0.394545	0.262253	0.0278702	0.121582	0.0645691	0.0466147
0.292277	0.0174483	0.526198	0.133772	0.588377	0.0496872
0.0783407	0.111944	0.130847	0.145832	0.0141209	0.14924
0.62295	0.431653	0.0851475	0.207746	0.0874547	0.0989923
0.0651413	0.189043	0.0880937	0.0199365	0.0888344	0.0797645
0.043577	0.658442	0.10594	0.0530198	0.0151118	0.130196
0.00171232	0.0762929	0.15529	0.145638	0.0381293	0.0574006
0.101526	0.481295	0.0348653	0.0914658	0.611546	0.0253193
0.0172264	0.172015	0.041981	0.163745	0.919713	0.0340626
0.0635377	0.737266	0.102358	0.0935932	0.0982966	0.0266425
0.069053	0.0603184	0.379095	0.10524	0.0978195	0.104207
0.169164	0.356396	0.118547	0.678819	0.487024	0.0484028
0.235529	0.117571	0.227948	0.0156451	0.719926	0.216536
0.34608	0.0983961	0.5146	0.0802525	0.546391	0.0994729
0.0602195	0.264192	0.0406431	0.0511259	0.818325	0.0572031
0.0213519	0.162142	0.209838	0.657896	0.0789618	0.104101
0.090283	0.0979146	0.147631	0.166225	0.570154	0.203594
0.089393	0.283779	0.230531	0.0833693	0.223981	0.240886
0.0115098	0.173347	0	0.0858893	0.564626	0.189115
0.012857	0.173197	0.20223	0.582302	0.226492	0.117434
0.136966	0.432794	0.122112	0.166542	0.142575	0.111871
0.243292	0.205723	0.098582	0.0537321	0.152746	0.0731149
0.585246	0.103215	0.0805838	0.0574512	0.412704	0.407961
0.597327	0.110589	0.0137531	0.119708	0	0.238242
0.149711	0.493307	0.64997	0.0537044	0.305399	0.19685
0.0935107	0.0896855	0.149943	0.0543029	0.410578	0.260044
0.0707865	0.0758341	1.05194	0.0763446	0.285279	0.061696
0.0308097	0.226883	0.0692335	0.0533797	0.0497661	0.253729
0.500274	0.0988514	0.0945777	0.0423124	0.26	0.185129
1.10577	0.0765824	0.220722	0.0588476	0.170412	0.107177
0.0425738	0.132268	0.0492939	0.0641993	0.160919	0.0559658
0.250762	0.158522	0.0117812	0.0619256	0.110704	0.340931
0.261268	0.00772841	0.0677914	0	0.368924	0.254737
0.175588	0.0768107	0.0907939	0.111465	0.61114	0.104622
1.01421	0.0830152	0.0770299	0.079444	0.0460385	0.078765
0.656723	0.244055	0.0917418	0.0433625	0.0576088	0.183993
0.0849875	0.37298	0.280891	0.067215	0.127068	0.0687715
0.312881	0.171107	0.10251	0.190816	0.260882	0.0978088
0.398188	0.19932	0.202148	0.29079	0.242569	0.107342
0.17349	0.351226	0.207689	0.0380905	0.26	0.101391
0.0483359	0.0720748	0.0758758	0.305727	0.184527	0.0802635
0.0860262	0.456823	0.570002	0.103706	0.104161	0.13
0.354925	0.520898	0.478454	0.0934351	0.436486	0.0743037
0.0595687	0.145627	0.193454	0.0225797	0.160192	0.0392504
0.530814	0.155907	0.0563773	0.208504	0.025745	0.211598
0.0877156	0.0428376	0	0.0924428	1.48391	0.281092
0.187465	1.86941	0.14316	0.134861	0.977264	0.107029
0.624314	0.0494325	0.0430618	0.268206	0.486341	0.589941
0.10387	0.255976	0.0873509	0	0.684396	0.458893
0.153046	0.10604	0.0819066	0.71338	0.0867746	0.116123
1.08399	0.244605	0.0777798	0.121347	0.429618	0.0522425
0.117677	0.200919	0.0197025	0.177873	0.805114	0.17603
0.312156	0.160618	0.331337	0.0335503	0.275228	0.338217
0.0427365	0.148988	0.176868	0.448701	0.0762654	0.171602
0.190733	0.148712	0.0326878	0.0155284	0.480147	0.160188
0.0637888	0.0551672	0.0486286	0.0309491	0.139458	0.0834012
0.202363	0.0148338	0.192052	0.263807	0.24188	0.133209
0.124088	0.149171	0	0.0843984	0.386229	0.0602984
0.166315	0.0799751	0.0963316	0.0561242	0.196851	0.0842027
0.247291	0.0596889	0.330394	0.46623	0.399629	0.167789
0.0878879	0.299949	0.111045	0.185474	0.334272	0.124991
0.292237	0.230616	0.0700154	0.0462635	0.171758	0.0574515
0.267131	0.624202	0.047553	0.0321789	0.0727075	0.106547
0.0648978	0.119731	0.13	0.477551	0.205853	0.126158
0.345402	0.622392	0.0445154	0.0499687	0.13	0.255904
0.0743419	0.0697433	0.12093	0.275787	0.494186	0.103709
0.0747719	0.439215	0.045132	0.071069	0.231704	0.0550794
0.121068	0.527425	0.0909503	0.0881009	0.875391	0.0996184
0.164347	0.266274	0.0530345	0.0883298	0.164101	0.099132
0.188832	0.533478	0.312636	0.0887705	0.0455007	0.159471
0.402006	0.107137	0.0860502	0.0215832	0.117271	0.172089
0.048242	0.203595	0.0325994	0.13	0.508925	0.265244
0.208799	0.0975579	0.0537339	0.0103642	0.390495	0.155037
0.121543	0.472856	0.150961	0.0379367	0.147037	0.097632
0.11281	0.55064	0.115286	0.0609836	0.103009	0.171069
0.104294	0.123153	0.145302	0.118022	0.0447915	0.044883
0.225508	0.165905	0.357272	0.0113484	0.179261	0.270772
0.109064	0.15496	0.107463	0.0548649	0.611302	0.145273
0.857566	0.232938	0.242129	0.0735072	0.467991	0.108752
0.147489	0.208518	0.166131	0.0436618	0.465104	0.0855313
0.0760275	0.240914	0.0830436	0.051274	0.0916678	0.13591
0.140679	0.165038	0.244008	0.150211	0.0663103	0.134748
0.580325	0.189142	0.119192	0.0395178	0	0.222947
0.884861	0.0513812	0.185129	0.0627002	0.135092	0.0180543
0.0891189	0.406233	0.0937012	0.158788	0.128736	0.0871307
0.0901644	0.11284	0.0498913	0.118397	0.561639	0.110158
0.143026	0.0279742	0.316135	0.0826951	0.13	0.225795
0.116124	0.14512	0.0729684	0.0554517	0.185587	0.293902
0.0435644	0.0692645	0.249945	0.0652787	0.235809	0.0761629
0.0335066	0.0906383	0.037246	0.170934	0.0589871	0.0581093
0.0501827	0.0889334	0.0710778	0.0225215	0.43805	0.300814
0.0419061	0.28398	0.0111638	0.0200459	0.167205	0.0181964
0.12912	0.255459	0.0427199	0.11668	0.13	0.0146572
0.0488199	0.0429153	0.0620801	0.214808	0.266891	0.307932
0.690794	1.15545	0.0755769	0.439514	0.0714604	0.0883361
0.0929054	0.0427233	0.339854	0.0521712	0.107814	0.0333305
0.226616	0.128865	0.0652902	0.100424	0.202992	0.174352
0.108743	0.0484025	0.15841	0.0357122	0.35421	0.0977117
0.408382	0.107673	0.0232907	0.0178537	0.195397	0.0514906
0.0911088	0.0355033	0.0110052	0.0218196	0.340187	0.0294387
0.403677	0.0846853	0.0233039	0.0420754	0.166055	0.141145
0.103014	0.0765585	0.0451076	0.0616187	0.26978	0.134181
0.180952	0.0187681	0.119013	0.0568958	0.221	0.25013
0.242118	0.099528	0.143822	0.0918604	0.0189875	0.177602
0.0617013	0.377587	0.397589	0.0944964	0.135194	0.113922
0.103314	0.0587343	0.0953488	0.0732284	0.329576	0.129615
0.112538	0.333128	0.0487241	0.0257599	0.418759	0.15532
1.43221	0.0845688	0.0557968	0.121275	0.073044	0.0634352
0.134297	0.0765446	0.0849031	0.0417024	0.0984279	0.0451572
0.168719	1.01728	0.0932607	0.0339744	0.14011	0.129931
0.0991206	0.0478656	0.0122871	0.0558542	0.0241284	0.162475
0.535732	0.105805	0.148559	0.113282	0.0521173	0.0204781
0.364318	0.0613433	0.0471685	0.0479375	0.379342	0.135659
0.268186	0.317894	0.13	0.0795111	0.032515	0.137949
0.393763	0.462896	0	0.184485	0.0791803	0.233499
0.0502321	0.16845	0	0.129871	0.0709817	0.0437876
0.294427	0.13624	0.483044	0.104055	0.0960251	0.0385544
0.522595	0.214822	0.13	0.0992636	0.084936	0.014889
0.177157	0.181787	0.194833	0.224934	0.111296	0.0728635
0.238346	0.169415	0.688998	0	0.0137155	0.0501479
0.207833	0.0945748	0.0684958	0.0667868	0.0393369	0.0237137
0.472544	0.541374	0.165499	0.189753	0.0712045	0.0567616
0.0256701	0.538475	0.0618498	0.0881767	0.177333	0.0468933
0.398455	0.115096	0.122885	0	0.13	0.114443
0.240796	0.00928029	0.0758195	0.0625329	0	0.0693336
0.0559345	0.191008	0.0645905	0.13	0.0250807	0.220526
0.254565	0.275718	1.14514	0.290689	0.115661	0.162506
0.0867973	0.164927	0.121124	0.0929923	0.0537348	0.695837
0.111474	0.118459	0.0169795	0.0759201	0.0605858	0.355631
0.24315	0.00603276	0.129525	0.118206	0.132567	0.166424
0.0595289	0.0150721	0.511749	0.381587	0.0389257	0.31298
0.205282	0.0690053	0.212591	0.703793	0.454681	0.34823
0.353228	0.0165628	0.076561	0.044895	0.174401	0.610107
0.104737	0.137647	0.0692845	0.00306886	0.0284365	0.121574
0.0289135	0.0621132	0.775162	0.0523492	0.13	0.772044
0.0719787	0.306856	0.251896	0.0402263	0.5388	0.0695373
0.174173	0.525809	0.361843	0.022939	0	0.0376382
0.199501	0.0974585	0.13	0.100071	0.0579494	0.0358451
0.14243	0.0916384	0.176802	0.359514	0.570685	0.302507
0.264155	0.241428	0.102462	0.139219	0.323386	0.0961872
0.143636	0.757978	0.145468	0.0460187	0.13	0.060654
0.135704	0.250092	0.023498	0.0727386	0.220164	0.0842416
0.582403	0.0893235	0.498192	0.0689213	0.78	0.0746037
0.372159	0.261776	0.103684	0.200112	0.090911	0.087968
0.285195	0.113158	0.0184065	0.0551797	0.0592314	0.323366
0.383813	0.530189	0.210954	0.034408	0.477334	0.0153586
0.241442	0.640857	0.112885	0.19436	0.713538	0.119104
0.21085	0.0955544	0.119633	0.118515	0.170524	0.162327
0.183681	0.251625	0.0546699	0.0488454	0.361561	0.0882738
0.201181	0.154321	0.0588006	0.168117	0.200686	0.0882969
0.632076	0.0403007	0.0952828	0.0379677	0.021759	0.0852987
0.0485081	0.182765	0.323469	0.101204	0.250496	0.0729152
0.362145	0.122724	0.186567	0.0372164	0.643887	0.094878
0.571874	0.110313	0.109085	0.286784	0.194397	0.0279798
0.521566	0.210142	0.021639	0.0368252	0.222923	0.173196
0.155268	0.138502	0.409245	0.0298636	0.767963	0.567165
0.224301	0.187105	0.0689303	0.370209	0.177986	0.190542
0.23281	0.47588	0.227258	0.240304	0	0.215398
0.287843	0.903402	0.275557	0.0439908	0.180787	0.253033
0.834653	0.126676	0.0797855	0.858628	0.197842	0.107092
0.394257	0.108177	0.0540311	0.13281	0.208387	0.25251
0.742788	0.327155	0.290969	0.0454793	0.500038	0.0506253
0.132728	0.755476	0.0408844	0.0279537	0.172376	0.13
0.0474808	0.624406	0.213978	0.0402669	0.0821947	0.314009
0.163586	0.244231	0.140478	0.115641	0.13	0.279269
0.215458	0.546115	0.085609	0.0420383	0	0.133636
0.124368	0.0796947	0.458249	0.100804	0.13	0.260581
1.02581	0.416557	0.688623	0.0607035	0.525433	0.105169
0.0809739	0.82623	0.0873702	0.0353993	0.399021	0.225487
0.288814	0.655035	0.0756895	0.348536	0.0796844	0.0838032
0.353477	0.0845113	0.064299	0.300873	0.483232	0.139478
0.527191	0.501792	0.142042	0.630059	0.288453	0.30658
0.389384	0.270652	0.197441	0.104218	0.130862	0.113042
1.02051	0.0315316	0.0507972	0.0440294	0.332641	0.439544
0.500993	0.178624	0.53394	0.0924408	0.710249	0.0267308
0.0508497	0.0587906	0.0941882	0.132379	0.078526	0.232242
0.064829	1.1368	0.171421	0.353382	0.368516	0.171711
0.0878073	0.29518	0.0295428	0.00877412	0.496613	0.188044
0.159607	0.0998458	0.0326761	0.0255658	0.796671	0.1076
0.712769	0.0843825	0.0584612	0.168915	0.638398	0.198808
0.595441	0.172653	0.155849	0.127392	0.13	0.0757584
0.116975	0.401494	0.122786	0.0716269	1.12152	0.0860745
0.0803735	0.199389	0.195565	0.080595	0.257344	0.0828384
0.186936	0.0139729	0.26	0.0887333	0.596469	0.0494177
0.320147	0.0319911	0.380344	0.0515212	0.3938	0.0548802
0.400303	0.0603609	0.231558	0.0978031	0.283306	0.164998
0.287123	0.264957	0.231866	0.0813084	0.16074	0.0865734
0.195631	0.122555	0.564544	0.0639513	0.0407379	0.0456821
0.201827	0.0323103	0.0522904	0.0152012	0.335963	0.144418
0.101182	0.0580087	0.0102542	0.195955	0.685959	0.148341
0.103307	0.0437361	0.077825	0.0268124	0.139631	0.101653
0.135252	0.0431774	0.0698634	0.0972247	0	0.146663
0.0574623	0.0637327	0.0213314	0.194039	0.248834	0.0488039
0.104756	0.179081	0.367414	0.00780806	0.22772	0.439613
0.0694654	0.00774022	0.0580497	0.237787	0.582602	0.12255
0.0636514	0.0961572	0.102008	0.264111	0.13	0.645093
0.0313944	1.09431	0.124027	0.110528	0.13	0.0183459
0.274422	0.0246377	0.0288453	0.0424983	0.0545849	0.129449
0.0854834	0.137692	0.139413	2.03482	0.122003	0.0950682
0.471911	0.602429	0.615754	0.129724	0.112066	0.0221829
0.0370758	0.0690616	0.313869	0.139549	0.222361	0.0755687
0.225729	0.134739	0.076296	0.0387973	0	0.0656093
0.59994	0.0726957	0.058056	0.0299513	0.0560554	0.0335981
0.115654	0.216267	0.0545299	0.0818248	0.422716	0.185193
0.944837	0.0850715	0.0679507	0.144527	0.581726	0.0483346
0.6469	0.0627509	0.114439	0.096761	0.744582	0.0999414
0.113649	0.237646	0.0399949	0.0254459	0.0569428	0.115531
0.670546	0.105854	0.046686	0.171611	0.26	0.0217658
0.0765571	0.0389491	0.0677736	0.017269	0.061261	0.00932177
0.0275854	0.0241473	0.526695	0.123462	0.101819	0.0422152
0.149295	0.375674	0.0204855	0.112554	0.389031	0.0659678
0.0412571	0.938409	0.0176098	0.0359967	0.0525331	0.0139403
0.126882	0.0645392	0.156681	0.0406627	0.930855	0.0638985
0.133383	1.17889	0.26	0.0802742	0.841303	0.00990178
0.115887	0.0737149	0.137765	0.0554573	0.156345	0.525164
0.131132	0.0297054	0.153584	0.0258114	0.0338332	0.114098
0.347261	0.0481463	0.493654	0.100616	0.357412	0.0827289
0.0253318	0.164812	0.0757482	0.10616	0	0.0126593
1.80759	0.261751	0.0501539	0.0594244	0.25123	0.0979896
0.0266059	0.160175	0.0563255	0.053648	0.694196	0.0423319
0.29454	0.272359	0.0553797	0.0560437	1.06433	0.0706055
0.0660469	0.152417	0.110178	0.513108	0.13	0.0972225
0.0824724	0.109044	0.0443995	0.39	0.497113	0.0350519
0.24472	0.134188	0.0660391	0.839211	0.29691	0.0806546
0.138083	0.403342	0.131636	0.143199	0.646108	0.157472
0.0212523	0.177045	0.163585	0.15423	0.0953876	0.0132
0.675229	0.0665993	0.787475	0.0990586	0.126799	0.0193319
0.556028	0.255564	0.0177096	0.10119	0.392783	0.116752
0.0428311	0.245133	0.0561984	0.107282	0.128164	0.0588873
0.124459	0.740352	0.442636	0.141764	0.106151	0.30173
0.683146	0.161044	0.0227044	0.0469549	0.108613	0.00543642
0.260532	1.14261	0.228286	0.161932	0.13	0.0961877
0.733389	0.232074	0.156603	0.0597069	0.103819	0.0971233
0.136449	0.287779	0.0356908	0.0625673	0.0252514	0.0651284
0.307337	0.0968758	0.0744296	0.0767085	0.141329	0.179616
0.662471	0.754068	0.0421389	0.099594	0.138181	0.041143
0.0240136	0.363198	0.044597	0.0999223	0.212116	0.104511
0.143377	0.0742178	0.210954	0.0788834	0.171728	0.043105
0.304076	0.0399685	0.116204	0.0908535	0.224099	0.0607154
0.19107	0.214664	0.0109571	0.241837	0.164777	0.0360999
0.186355	1.05788	0.213716	0.25958	0.0532536	0.208395
0.0445295	0.148033	0.0197387	0.215822	0.373524	0.505216
1.15772	0.0789676	0.0562386	0.829156	0.195837	0.123884
0.473844	0.0976488	0.658061	0.193435	0.0293591	0.102499
0.103887	0.145878	0.0243967	0.100591	0.691452	0.102427
0.506283	0.218473	0.0480493	0.148583	0.396112	0.0528531
0.126926	0.300668	0.0843264	0.0426558	0.165797
0.211162	0.0483243	0.0491238	0.729837	0.104841
0.190799	0.251879	0.00690448	0.0364343	0
0.302602	0.082423	0.0627843	0.0949353	0.10934
0.178554	0.107824	0.0964058	0.190122	0.0560586
0.0649763	0.0235372	0.0272567	0.0189415	0.177263
0.136841	0.118818	0.052064	0.151319	0.0560289
0.07727	0.460675	0.220739	0.193347	0.0313595
0.0667585	0.00331662	0.0596801	0.0250425	0.0990237
0.0941582	0.301551	0.146123	0.454142	0.130031
0.239304	0.267698	0.0789462	0.39	0
0.154872	0.210007	0.0301191	0.0777179	0.0950931
0.295082	0.07672	0.0143794	0.0867689	0.497384
0.0970603	0.305124	0.515316	0.0633422	0.0870084
0.102922	1.30834	0.0362151	0.247922	0.25761
0.0564247	0.436262	0.0846293	0.0370089	0.0250779
0.149721	0.019899	0.40266	0.0679896	0.180208
0.166737	0.0692672	0.0559042	0.0346	0.13
0.0202773	0.0498149	0.129892	0.0683295	0.0959514
0.0868078	0.0416398	0.129917	0.045811	0.0484845
0.945479	0.0175122	0.0716867	0.160309	0.310135
0.144105	0.285737	0.098764	0.101358	0.0457054
0.54405	0.0577888	0.236729	0.0410581	0.244379
0.185855	0.0705339	0.0191695	0.0486105	0.0235263
0.166052	0.0147444	0.108766	0.113081	0.0559603
0.0751982	0.151151	0.0571704	0.0474026	0.0427049
0.071331	0.297126	0.138601	0.034803	0.199442
0.258785	0.344172	0.366703	0.0498552	0.0500816
0.0535877	0.0261839	0.0459544	0.168491	0.0792879
0.148125	0.14998	0.312179	0.0337469	0
0.147207	0.21268	0.0948724	0.252781	0.0573388
0.292178	0.0891457	0.198302	0	0.0114115
0.0264254	0.0201964	0.535083	0.0782545	0.292637
0.0805569	0.0591115	0.102293	0.333296	0.0975356
0.276698	0.0478767	0.117968	0.0367122	0.317018
0.0870616	0.088034	0.130154	0.46676	0.0530279
0.240721	0.0479018	0.0987691	0.241345	0.0323392
0.0956115	0.0363545	0.062955	0.0640494	0.0217954
0.116442	0.0493011	0.0507014	0.0813257	0.0372775
0.111024	0.0226564	0.0382016	0.334505	0.0546538
0.0300742	0.158972	0.166077	0.173559	0.0118417
0.0952463	0.0462784	0.0342138	0.141902	0.068213
0.137561	0.0838721	0.0345261	0.215324	0.0572329
0.627951	0.0868298	0.0914509	0.0618915	0.0201565
1.07354	0.101853	0.399497	0.185176	0.090796
0.286257	0.103012	0.587918	0.17504	0.0544231
0.334466	0.0677285	0.65	0.266742	0.146363
0.0621104	0.123211	0.092228	0.11591	0.0914166
0.106695		0.287392	0.14025	0.035216
0.415748		0.131429	0.107472	0.172704
0.78058		0.240064	0.093533	0.0407587
0.229069		0.0537284	0.122426	0.0849932
0.263112		0.12262	0.0863355	0.0908207
0.23229		0.133245	0.141189	0.11475
0.796659		0.079842	0.0646748	0.415611
0.419063		0.10021	0.13	0.0848136
1.01856		0.319068	0.26	0.138267
0.319948		0.0822328	0.26	0.0935045
0.0206542		0.262743	0.452119	0.0852895
0.734852		0.105351	0.149105	0.168931
0.134444		0.12631	0.194775	0.733218
0.200297		0.456293	0.215423	0.119354
0.290345		0.333623	0.720727	0.18156
0.0623775		0.0560615	0.257959	0.126702
0.217175		0.0326811	0.0829083	0.0735197
0.708561		0.56666	0.249457	1.42351
0.577428		0.26	0.0368571	0.158039
0.131313		0.155514	0.196571	0.351431
0.0923591		0.0771397	0.168532	0.290571
0.51438		0.239259	0.103078	0.0907526
0.169294		0.209613	0.0706881	0.132526
0.115887		0.865312	0.260372	0.0130823
0.249674		0.0664168	0.343713	0.314918
0.26515		0.725774	0.10705	0.0253633
0.307108		0.177407	0.155656	0.420043
0.10098		0.0877484	0.0524361	0.172047
0.893424		0.26	0.0596288	0.606511
0.368676		0.101809	0.0377475	0.106463
0.662021		0.363306	0.153613	0.275113
0.0222385		0.121589	0.0737745	0.394151
0.0242887		0.115324	0.22107	0.244389
0.119384		0.359915	0.168387	0.605654
0.421683		0.0856741	0.0382068	0.32081
0.17156		0.140504	0.0679721	0.503769
0.184245		1.28909	0.237653	0.297954
0.127016		0.232174	0.0416554	0.0874779
0.0194407		0.128831	0.0423438	0.0161943
1.80591		0.864599	0.0784182	0.16487
0.203482		0.125518	0.116001	0.121523
0.0614282		0.136319	0.0184021	0.0929307
1.34137		0.0795327	0.0277316	0.170711
0.414475		0.133108		0.143219
0.0457941		0.0159044		0.558568
0.348518		0.366708		0.0320363
0.066538		0.0304833		0.165395
0.230292		0.656606		0.100919
0.125494		0.149239		0.0274463
0.702087		0.0559397		0.394143
0.680224		0.0405645		0.0369088
0.066358		0.0428213		0
0.0513163		0.0497186		0.165642
0.119424		0.120416		0.0453321
0.101965		0.0406964		0.0454195
0.17827		0.326712		0.123693
0.361953		0.119878		0.0135721
0.101126		0.165206		0.0297857
0.129771		0.0607566		0.13
0.048406		0.103455		0.34528
0.206825		0.0986233		0.218881
0.09686		0.200501		0.212014
0.249937		0.0383808		0.0780227
0.100268		0.117305		0.186252
0.129939		0.13		0.105037
0.671356		0.200285		0.0743273
0.306536		0.124331		0.0768861
0.200859		0.20345		0.153042
0.0731965		0.226581		0.179353
0.18835		0.251349		0.0301484
0.0186554		0.0854812		0.164563
0.0741399		0.453903		0.536183
0.436399		0.0547593		0.0478097
0.0864139		0.178996		0.197247
0.163821		0.325946		1.0463
0.0942625		0.437159		0.0412414
0.102		0.0786424		0.452704
0.132986		0.197927		0.0406769
0.0367318		0.0859806		0.168549
0.592223		0.437427		0.138397
0.586099		0.0330327		0.0908336
0.339091		0.39		0.652388
0.520684		0.334021		0.109303
0.316832		0.512041		0.126491
0.460134		0.0994214		0.0890356
0.0566523		0.0530187		0.0670422
0.693751		0.326615		0.062681
0.107975		0.0449179		0.739473
0.937528		0.106028		0.110108
0.116464		0.214432		0.115439
0.0648482		0		0.109172
0.23333		0.100262		0.0241635
0.101033		0.16167		0.0812532
0.371487		0.032139		0.0389376
0.0965859		0.0430064		0.115308
0.0795712		0.0787124		0.128896
0.536751		0.303504		0.105933
0.135591		0.0834738		0.266915
0.24587		0.227275		0.0546475
0.715159		0.0874648		0.0812046
0.175264		0.20717		0.845368
0.107472		0.0428096		0.613551
0.109241		0.0548037		0.14863
0.637053		0.0671626		0.307939
0.581705		0.126988		0.203788
0.204766		0.0843904		0.188569
0.194274		0.509599		0.460491
0.10624		0.102038		0.12142
0.389302		0.122995		0.299908
0.724934		0.118918		0.254681
0.326937		0.0651889		0.0521608
0.113933		0.230735		0.308442
0.196537		0.109342		0.525586
1.31427		0.275372		0.196999
0.408269		0.159051		0.117334
0.588549		0.287327		0.615947
0.282302		0.0842802		0.0897986
0.537361		0.113273		0.103803
0.0127032		0.594783		0.0508218
0.443706		0.13		0.0559994
0.541385		0.0693333		0.0661805
0.0799633		0.21036		0.0405748
0.169944		0.13		0.0432868
0.192847		0.0152409		0.11293
0.751595		0.0687888		0.0277524
0.383295		0.598256		0.0346035
0.0846713		0.377283		0.738262
0.208624		0.080167		0.128631
0.871779		0.538246		0.0802619
0.286246		0.15278		0.157798
0.372509		0.169671		0.344509
0.319038		0.0418652		0.717978
0.105675		0.0780536		0.0591253
0.468644		0.0989772		0.318294
1.2131		0.0824098		0.551193
0.777743		0.128018		0.32436
0.480352		0.055888		0.620531
0.321824		0.0856347		0.0779405
0.663403		0.0915762		0.0470385
1.68365		0.0240352		0.0556576
0.705612		0.270183		0.0987629
0.291956		0.149279		0.298012
0.0977079		0.274015		0.221046
0.287343		0.0517418		0.203184
0.383746		0.31908		0.0698407
1.40025		0.0231531		0.0505086
0.0635611		0.0438331		0.0474909
0.188722		0.0525074		0.175495
0.133847		0.233955		0.415862
0.0374791		0.147119		0.0526034
0.184751		0.0618898		0.271894
0.456443		0.0378052		0.182541
0.188957		0.117494		0.2315
0.108768		0.0295098		0.0642763
0.0911446		0.0058626		0.0303113
0.249928		0.0489861		0.0391021
0.144327		0.0485099		0.0493915
0.522792		0.0750956		0.0576495
0.000481221		0.13		0.0111464
0.368409		0.128882		0.0493134
1.06766		0.0713441		0.0400205
0.737608		0.00910757		0.0400372
0.346528		0.110917		0.0687931
0.181833		0.305662		0.120683
0.112418		0.099121		0.396354
0.0303652		0.0919363		0.355562
0.185253		0.0680214		0.0877612
0.143229		0.0683617		0.279926
0.0912312		0.0628721		0.134147
0.333129		0.0193925		0.191068
0.0550595		0.0747302		0.195795
1.20269		0.0329753		0.0352116
0.113236		0.161637		0.14129
0.811543		0.129182		0.268572
0.198143		0.0729173		0.110569
0.134625		0.0235006		0.140324
0.204916		0.0956438		0.0497881
0.0697522		0.0125557		0.0955768
0.0596059		0.073937		0.1188
0.295978		0.018872		0.269945
0.378472		0.0617373		0.448539
0.158062		0.11501		0.351636
0.177541		0.446644		0.120249
0.150108		0.075407		0.238267
0.365577		0.13		0.570317
0.785521		0.623489		0.0853603
0.915855		0.0471308		0.831675
0.107362		0.336777		0.201594
0.797445		0.386141		0.0724927
0.37763		0.13526		0.182979
0.236581		0.125606		0.0590632
1.83906		0.132098		0.0126102
0.120023		0.0277481		0.178331
0.12606		0.0578971		0.00730746
0.157076		0.0484986		0.0781485
0.193464		0.406159		0.099936
1.11616		0.139206		0.0484899
0.22588		0.0745622		0.0926425
0.122438		0.12683		0.103396
0.0882012		0.335293		0.101726
0.145509		0.0593262		0.191945
0.138141		0.0658109		0.156396
0.53627		0.0375387		0.10471
0.186165		0.505072		0.0797405
0.512722		0.551543		0.154694
0.0921219		0.0705793		0.0928784
0.0144776		0.526092		0.270195
0.289953		0.186921		0.312031
0.380644		0.13209		0.11413
0.101452		0.228041		0.310692
		0.120927		0.0802144
		0.109408		0.394419
		0.921698		0.231373
		0.1926		0.467585
		0.1191		0.0533738
		0.0343797		0.12913
		0.0842516		0.203557
		0.0684355		0.163204
		0.0616207		0.306398
		0.113732		0.119249
		0.464319		0.725805
		0.218691		0.0835185
		0.201914		0.0584093
		0.0396265		0.0560346
		0.15133		0.0864974
		0.141852		0.00228466
		0.0430133		0.203449
		0.379892		0.356366
		0.0584538		0.0810265
		0.195034		0.0579715
		0.0959518		0.33452
		0.143838		0.11191
		0.285711		0.0871022
		0.0656798		0.0355499
		0.579523		0.166029
		0.0592927		0.236648
		0.0285528		0.46778
		0.570834		0.176379
		0.0536291		0.239398
		0.0794328		0.0775981
		0.142333		0.184631
		0.0504019		0.389075
		0.0545664		0.0355191
		0.142914		0.366021
		0.0854674		0.086781
		0.0401168		0.0643668
		0.0375584		0.0821527
		0.0826621		0.165459
		0.01859		0.153826
		0.0884933		0.0497
		0.034934		0.101801
		0.111394		0.13
		0.0612923		0.19978
		0.107719		0.28843
		0.0328526		0.10086
		0.101816		0.100185
		0.0872649		0.167007
		0.14697		0.27688
		0.0332756		0.172674
		0.0758889		0
		0.0304767		0.062831
		0.319819		0.154599
		0.0406812		0.0815773
		0.384765		0.185213
		0.0650581		0.0757547
		0.405473		0.200807
		0.0841162		0.13672
		0.0283666		0.0474098
		0.117575		0
		0.198175		0.0319362
		0.0340901		0.0650483
		0.0688832		0.0651932
		0.171631		0.0830366
		0.114481		1.99013
		0.0647561		0.547774
		0.075786		0.0746048
		0.112576		0.0945183
		0.153663		0.149583
		0.0677954		0.151107
		0.00760735		0.21505
		0.0948957		0.150269
		0.516082		0.105897
		0		0.211682
		0.342298		0.116758
		0.203653		0.346633
		0.128927		0.0345989
		0.213357		0.50338
		0.0419086		0.250066
		0.119409		0.0412036
		0.219455		0.17569
		0.157091		0.0300799
		0		0.114106
		0.0569143		0.0247469
		2.26457		0.0710611
		0.140368		0.024063
		0.13		0.108593
		0.100181		0.188203
		0.120812		0.116827
		0.13		0.0717951
		0.230443		0.0869345
		0.13		0.114455
		0.127735		0.135456
		0.0738272		0.19467
		0.062193		0.0226831
		0.13		0.186733
		0		0.0250045
		0.13		0.557402
		0.192886		0.0708249
		0.150177		0.112271
		0.0740164		0.161219
		0.226489		0.0636557
		0.23224		0.0320005
				0.157352
				0.122054
				0.0163338
				0.0337379
				0.03903
				0.0135444
				0.0492626
				0.0863926
				0.0956126
				0.0993385
				0.0159514
				0.164039
				0.0417648
				0.0368727
				0.0363391
				0.0130385
				0
				0.154422
				0.158041
				0.139523
				0.174833
				0.0355982
				0.0846424
				0.0535153
				0.0717018
				0.125816
				0.0431663
				0.104584
				0.0737501
				0.276367
				0.0765616
				0.347268
				0.0563902
				0.12974
				0.0383264
				0.0805809
				0.12509
				0.105894
				0.0575274
				0.114873
				0.11149
				0.197626
				0.097444
				0.0596821
				0.0803374
				0.0747309
				0.13
				0.625491
				0.282529
				0.0959029
				0.0798193
				0.449837
				0.210331
				0.572261
				0.258193
				0.0470491
				0.196297
				0.193256
				0.120326
				0.194516
				0.0990579
				0.12648
				0.0981772
				1.09485
				0.224749
				0.212754
				0.671136
				0.117214
				0.226684
				0.265588
				0.0518271
				0.268667
				0.0658818
				0.281884
				0.316268
				0.107558
				0.129997
				0.122498
				0.319259
				0.343871
				0.173622
				0.230827
				0.0714836
				0.0838072
				0.0396628
				0.0646004
				0.504117
				0.349324
				0.135575
				0.220172
				0.0245353
				0.925026
				0.283368
				0.0371033
				0.123819
				0.0831592
				0.100372
				0.270333
				0.107976
				0.246623
				0.0368659
				0.053912
				0.200261
				0.124319
				0.109317
				0.528513
				0.0485277
				0.11921
				0.0601854
				0.0180911
				0.308541
				0.114643
				0.0729101
				0.144078
				0.330643
				0.0365547
				0.450511
				0.134645
				0.287023
				0.546408
				0.0317622
				0.0212896
				0.0935645
				0.456118
				0.0408248
				0.0799697
				0.042425
				0.0650501
				0.0119825
				0.122386
				0.0332987
1.52583e-05		2.88298e-10		1.46325e-09
