# Supplementary material for: YTHDF2 facilitates aggresome formation via UPF1 in an m6A-independent manner
Source: Nat Commun. 2023 Oct 6;14:6248. doi: 10.1038/s41467-023-42015-w (PMC10558514; doi:10.1038/s41467-023-42015-w)
Supplement: Supplementary file 13 — Figure 3 (OLD) [file 41467_2023_42015_MOESM13_ESM.zip › Figure 8/Figure 8a/Figure 8a.xlsx]

## Sheet: Sheet1
					Puromycin		Dynein	Dynein/IP		DCTN1	DCTN1/IP
		1set	After IP	control siRNA	147614	1	18505.1	0.125362	1	28109.9	0.190429	1
				YTHDF2 siRNA	139195	0.942963	3776.97	0.0271345	0.21645	29790.9	0.214023	1.1239
		2set	After IP	control siRNA	76407.9	1	10876.8	0.142352	1	28194.8	0.369004	1
				YTHDF2 siRNA	71824.8	0.940018	2163.52	0.0301222	0.211604	27261.4	0.379554	1.02859
		3set	After IP	control siRNA	100549	1	33130.5	0.329496	1	33725	0.335409	1
				YTHDF2 siRNA	108044	1.07454	4909.24	0.0454374	0.1379	34294.3	0.31741	0.946336
			Average		Dynein
					1set	2set	3set	average	stdev	ttest
			After IP	control siRNA	1	1	1	1	0
				YTHDF2 siRNA	0.21645	0.211604	0.1379	0.188651	0.0359411	5.73842e-06
					DCTN1
					1set	2set	3set	average	stdev	ttest
			After IP	control siRNA	1	1	1	1	0
				YTHDF2 siRNA	1.1239	1.02859	0.946336	1.03294	0.0725566	0.555753
