# Supplementary material for: YTHDF2 facilitates aggresome formation via UPF1 in an m6A-independent manner
Source: Nat Commun. 2023 Oct 6;14:6248. doi: 10.1038/s41467-023-42015-w (PMC10558514; doi:10.1038/s41467-023-42015-w)
Supplement: Supplementary file 13 — Figure 3 (OLD) [file 41467_2023_42015_MOESM13_ESM.zip › Figure 8/Figure 8b/Figure 8b.xlsx]

## Sheet: Sheet1
	1set			FLAG-CTIF		DCTN1	DCTN1/IP		Dynein	Dynein/IP
	After IP	ControlsiRNA	FLAG
			FLAG-CTIF	42866.3	1	20136.3	0.469746	1	37189.1	0.867561	1
		YTHDF2siRNA	FLAG
			FLAG-CTIF	44553.2	1.03935	21903	0.491614	1.04655	19855.5	0.445659	0.513692
	2set			FLAG-CTIF		DCTN1	DCTN1/IP		Dynein	Dynein/IP
	After IP	ControlsiRNA	FLAG
			FLAG-CTIF	42759.7	1	22120.2	0.517313	1	32984.9	0.771401	1
		YTHDF2siRNA	FLAG
			FLAG-CTIF	40351.5	0.94368	23476.1	0.581791	1.12464	15436.9	0.38256	0.495929
	3set			FLAG-CTIF		DCTN1	DCTN1/IP		Dynein	Dynein/IP
	After IP	ControlsiRNA	FLAG
			FLAG-CTIF	43518.1	1	27601.7	0.634257	1	17530.8	0.402839	1
		YTHDF2siRNA	FLAG
			FLAG-CTIF	41374	0.950729	25904.7	0.62611	0.987156	9094.09	0.219802	0.545634
	Average			DCTN1
				1set	2set	3set	average	stdev	ttest
	After IP	ControlsiRNA	FLAG
			FLAG-CTIF	1	1	1	1	0
		YTHDF2siRNA	FLAG
			FLAG-CTIF	1.04655	1.12464	0.987156	1.05278	0.068953	0.255531
	Average			Dynein
				1set	2set	3set	average	stdev	ttest
	After IP	ControlsiRNA	FLAG
			FLAG-CTIF	1	1	1	1	0
		YTHDF2siRNA	FLAG
			FLAG-CTIF	0.513692	0.495929	0.545634	0.518418	0.0251871	4.95801e-06
