# Supplementary material for: YTHDF2 facilitates aggresome formation via UPF1 in an m6A-independent manner
Source: Nat Commun. 2023 Oct 6;14:6248. doi: 10.1038/s41467-023-42015-w (PMC10558514; doi:10.1038/s41467-023-42015-w)
Supplement: Supplementary file 13 — Figure 3 (OLD) [file 41467_2023_42015_MOESM13_ESM.zip › Supplementary Fig. 7/Supplementary Fig. 7.xlsx]

## Sheet: Sheet1
	1set			FLAG-CTIF		DCTN1	DCTN1/IP		Dynein	Dynein/IP
	After IP	ControlsiRNA	FLAG
			FLAG-eEF1A1	41597.3	1	32998.6	0.793286	1	31335	0.753292	1
		YTHDF2siRNA	FLAG
			FLAG-eEF1A1	34276.1	0.823997	30333.1	0.884964	1.11557	9049.17	0.264008	0.350472
	2set			FLAG-CTIF		DCTN1	DCTN1/IP		Dynein	Dynein/IP
	After IP	ControlsiRNA	FLAG
			FLAG-eEF1A1	47111.4	1	32274.2	0.685063	1	24469.2	0.519391	1
		YTHDF2siRNA	FLAG
			FLAG-eEF1A1	38957.8	0.826929	33271.8	0.854047	1.24667	3468.95	0.0890439	0.171439
	3set			FLAG-CTIF		DCTN1	DCTN1/IP		Dynein	Dynein/IP
	After IP	ControlsiRNA	FLAG
			FLAG-eEF1A1	35563.4	1	42810.5	1.20378	1	28220.3	0.793521	1
		YTHDF2siRNA	FLAG
			FLAG-eEF1A1	46137.7	1.29734	46864.1	1.01574	0.843796	8795.02	0.190625	0.240227
	Average			DCTN1
				1set	2set	3set	average	stdev	ttest
	After IP	ControlsiRNA	FLAG
			FLAG-eEF1A1	1	1	1	1	0
		YTHDF2siRNA	FLAG
			FLAG-eEF1A1	1.11557	1.24667	0.843796	1.06868	0.205489	0.593706
	Average			Dynein
				1set	2set	3set	average	stdev	ttest
	After IP	ControlsiRNA	FLAG
			FLAG-eEF1A1	1	1	1	1	0
		YTHDF2siRNA	FLAG
			FLAG-eEF1A1	0.350472	0.171439	0.240227	0.254046	0.090313	0.00013869
